# Supplementary material for: Identification and functional analysis of differential miRNAs in young and middle-aged adults with essential hypertension: exploring potential biomarkers and therapeutic targets
Source: Front Cardiovasc Med. 2026 Jan 30;12:1701938. doi: 10.3389/fcvm.2025.1701938 (PMC12901467; doi:10.3389/fcvm.2025.1701938)
Supplement: Supplementary file 1 [file Datasheet1.xlsx]

## Sheet: Index
		Index:
		Supplementary Table 1. Statistical table of basic information of samples
		Supplementary Table 2.miRNA expression
		Supplementary Table 3. Differential miRNA expression
		Supplementary Table 4. The up-regulated miRNA target genes
		Supplementary Table 5. Primer sequences
		Supplementary Table 6. The down-regulated miRNA target genes
		Supplementary Table 7. The up-regulated miRNA Enrichment and Annotation
		Supplementary Table 8. PCR results of significantly differentially expressed miRNAs
		Supplementary Table 9. KEGG enrichment of target genes regulated by down-regulated miRNA
		Supplementary Table 10. KEGG enrichment of target genes regulated by up-regulated miRNA
		Supplementary Table 11.The IV of plasma proteins regulated by upregulated miRNA
		Supplementary Table 12.The IV of plasma proteins regulated by downregulated miRNA
		Supplementary Table 13. Summary statistics of the causal estimates of plasma proteins regulated by upregulated miRNA on Essential hypertension.
		Supplementary Table 14. Summary statistics of the causal estimates of plasma proteins regulated by downregulated miRNA on Essential hypertension.
		Supplementary Table 15. Summary Pleiotropy statistics of MR
		Supplementary Table 16. Summary heterogeneity statistics of MR

## Sheet: S1
Supplementary Table 1. Statistical table of basic information of samples
	EH N=50	NBP N=14	Pval
Age	40.8 (8.72)	40.6 (8.10)	0.928
Gender:			0.190
Female	12 (24.0%)	6 (42.9%)
Male	38 (76.0%)	8 (57.1%)
BMI	27.0 [24.8;30.3]	23.9 [21.7;26.4]	0.005
Family history:			0.208
Yes	15 (30.0%)	7 (50.0%)
No	35 (70.0%)	7 (50.0%)
Smoking:			0.489
Yes	37 (74.0%)	12 (85.7%)
No	13 (26.0%)	2 (14.3%)
BPM	77.6 (13.9)	80.1 (12.4)	0.522
SBP (mmHg)	160 (19.3)	118 (8.25)	<0.001
DBP (mmHg)	104 (12.3)	77.0 (6.23)	<0.001
Cr(mmol/L)	67.2 (14.3)	65.4 (14.0)	0.678
UA( mmol/L)	409 (114)	332 (115)	0.038
TC (mmol/L)	5.20 (0.74)	4.70 (0.72)	0.033
TG (mmol/L)	1.86 [1.43;2.58]	1.44 [1.21;1.85]	0.069
HDL-C (mmol/L)	1.13 [0.92;1.28]	1.50 [1.29;1.86]	0.004
LDL-C (mmol/L)	3.42 (0.89)	2.80 (0.73)	0.012

## Sheet: S2
Supplementary Table 2.miRNA expression
ID	EH						NBP
	EH-1	EH-2	EH-3	EH-4	EH-5	EH-6	NBP-1	NBP-2	NBP-3	NBP-4	NBP-5	NBP-6
hsa-let-7a-5p	80475.3	27566.5	48476.9	51561.6	41819.6	65266	37278.6	32970.5	38428.7	46250.6	44028.5	45665.4
hsa-let-7a-3p	68.93	0	66.34	20.33	0	0.2	0	95.92	0	0	0	0
hsa-let-7b-5p	30237.7	38703.9	20093.6	24982.1	37983.4	22307.6	23758	21475.1	19543.5	31356.2	17378.1	31695.6
hsa-let-7b-3p	80.59	0	204.54	24.46	55.44	264.11	0	0.08	0	0	111.33	0
hsa-let-7c-5p	625.92	1727.89	677.39	671.16	282.94	31.06	1219.76	136.16	2842.6	1096.08	704.78	1952.94
hsa-let-7d-5p	6415.92	35.63	2901.78	1374.8	2809.66	3186.94	1767.46	1003.18	1668.77	2064.67	1775.33	1480.63
hsa-let-7d-3p	2219.28	906.32	2937.28	2950.08	1724.39	3381.82	2049.13	1330.4	1759.44	2699.62	2586.24	1049.99
hsa-let-7e-5p	2901.29	1055.41	1610.99	845.43	558.15	846.32	1462.37	569.94	1804.69	1207.29	437.24	652.2
hsa-let-7f-5p	54464.8	24566.8	47228.3	41347.6	31325.5	54243.2	36891.8	26283.4	36125.4	36843.9	48034.3	31777.6
hsa-let-7f-1-3p	0	0	0	0	0.08	0	0	0	0	0	0	0
hsa-let-7g-5p	10722	7415.05	16769.2	15599.9	18086.4	20440	12625	14010.4	14777.2	13650.3	17687.8	21437.7
hsa-let-7i-5p	10948.8	6594	9251.53	11402.1	10237.1	12913.4	10515.9	12790.9	11912.7	10548	10557.2	11385.2
hsa-let-7i-3p	25.56	0	0	0	0	0.2	0	0	0	0	0	0
hsa-miR-1-3p	517.82	0.69	120.34	425.12	55.2	3321.13	92.57	860.77	0.87	1212.64	111.14	1499.47
hsa-miR-100-5p	0.15	0.35	0.21	0.15	109.76	1528	134.1	0.23	58.47	0	319.55	0
hsa-miR-101-3p	475.67	2144.21	1267.61	1130.37	2253.82	1749.88	1094.57	1290.15	1460.63	1041.91	2954.9	2132.33
hsa-miR-10399-5p	0	0	18.5	12.38	0	0	0	0	0	0	0	0
hsa-miR-10399-3p	0	0	0	0	0	0	51.56	0	0	0	0	0
hsa-miR-103a-3p	2449.09	338.49	1861.66	1838.29	1635.29	2895.02	1491.78	1390.93	1995.42	1622.9	2102.2	1346.42
hsa-miR-10527-5p	19.07	0	0.21	61.83	0	0	0	0	0	0	0	0
hsa-miR-106a-5p	0.1	0	0	0	0	0	0	0	0	0	0.19	0
hsa-miR-106b-5p	28.29	0	155.42	72.31	188.66	185.75	36.14	154.67	182.21	97	187.22	0
hsa-miR-106b-3p	172.69	1277.15	104.61	332.03	81.6	299.84	32.03	108.79	276.18	0	471.91	442.3
hsa-miR-107	173.76	0	201.77	230.45	355.3	49.53	134.47	305.17	426.55	410.46	0.58	673.38
hsa-miR-10a-5p	427.96	321.71	486.04	373.38	334	1137.02	251.59	496.92	462.05	1330.04	249.82	1323.41
hsa-miR-10b-5p	142.74	428.6	257.9	154.62	116.78	264.51	683.44	729.46	402.18	206.98	954.21	914.12
hsa-miR-11400	0	0.17	0	0	0	0	72.96	0	0	0	0	0
hsa-miR-11401	0	0	0	0	0	0	0	0	0	0	64.33	0
hsa-miR-1180-3p	0	0	0	0	23.05	0.61	0	56.13	31.15	0	0	0
hsa-miR-12136	0	0	5.95	0	0	0	0	0	0	0	0	0
hsa-miR-122-5p	2378.94	11521.9	9586.4	973.3	2245.69	1049.32	2420.97	5603.18	6992.85	18465.4	21211.7	3006.44
hsa-miR-1226-3p	0	0	0	0	0	0	0	0	0	0	0.19	0
hsa-miR-1229-3p	33.9	0	0	0	18.35	0	0	0	0	0	0.19	312.93
hsa-miR-1246	14.05	0	52.94	0.08	0	0	0	0	0	0	0	0
hsa-miR-1249-3p	0.05	0	158.61	32.87	7.34	185.34	111.57	93.06	44.2	0	0	139.21
hsa-miR-1255b-5p	0	0	0	0	0	0	0	0	0	0	198.97	0
hsa-miR-125a-5p	2276.01	0.69	1700.5	555.13	656.43	977.66	1927.97	440.41	1183.57	1293.38	823.24	982.97
hsa-miR-125a-3p	34.54	0	0	0	0	0	0	0	0	0	0	0
hsa-miR-125b-5p	152.59	0.17	211.98	0	46.98	0	114.34	61.76	78.14	466.69	0	0
hsa-miR-125b-1-3p	16.44	0	0	0	0	0	0	0	0	0	0	0
hsa-miR-126-5p	160.93	0	153.51	294.19	116.38	258.22	95.71	98.07	289.58	319.02	643.14	116.37
hsa-miR-126-3p	11160.4	3698.96	10467.3	5421.39	3605.05	9730.33	4470.92	4352.73	5451.65	5343.01	9821.23	5257.81
hsa-miR-1260a	392.79	0.17	420.98	204.08	52.33	118.15	0.22	423.37	205.18	0	419.32	0.17
hsa-miR-1260b	786.61	408.88	854.5	631.49	158.98	605.96	400.05	482.27	692.81	421.58	485.39	98.7
hsa-miR-127-5p	0	0	5.32	0	0	0	0	0	0	0	0	0
hsa-miR-127-3p	65.9	0	0	0	0	0	0	0	0	0	0	0
hsa-miR-1270	0	0	78.67	0	0	0	0	0	0	0	0	0
hsa-miR-1273h-3p	20.54	0	139.26	0	0.08	0	0	0	67.35	0	262.53	0
hsa-miR-1276	0	0	0	0	18.11	0	0	0	0	0	0	0
hsa-miR-128-3p	520.01	420.82	991.43	779.23	778.95	1063.33	724.37	418.82	603.01	1014.52	529.11	1415.78
hsa-miR-1285-3p	0	0	0	0	0	0	0	0	98.33	0.21	0	0
hsa-miR-1290	0	0	0	0	0	0	0	0	0	419.52	0	0
hsa-miR-1292-5p	42.59	0	0	0	0	0	0	0	0	0	0	0
hsa-miR-1294	26.78	0	0.21	0	0	0	0	0	0	0	0	0
hsa-miR-1299	0	0	0	0	0	0	0	0	0	0	0	292.76
hsa-miR-1301-3p	287.23	686.31	93.55	121.15	19.78	0.41	0	55.82	162.37	0	0	0
hsa-miR-1304-3p	44.83	0	0	0	0	0	0	0	0	0	0	0
hsa-miR-1306-5p	105.56	0.17	53.37	44.18	149.25	0	41.01	58.52	9.4	375.86	0	251.91
hsa-miR-1307-3p	21.71	0	0	0	0	0	0	0	0	0	0	251.41
hsa-miR-130a-3p	0	0	23.39	0.92	0	0.2	27.76	45.1	66.31	0	0	0.17
hsa-miR-130b-5p	383.42	395.05	165.41	374.67	90.06	312.02	366.23	159.83	277.4	355.88	419.32	171.55
hsa-miR-130b-3p	5.22	0	0	0	28.32	0.2	1.57	0	0	0	0	246.08
hsa-miR-132-5p	0	0	37.85	0	0	0	0	0.08	0	0	0	0
hsa-miR-132-3p	0	0	0	0	97.16	0.2	164.93	0	15.31	0	0	0
hsa-miR-133a-3p	11.12	0	0	0	0	0	0	0	0	0	0	0
hsa-miR-134-5p	0.1	0	0	0	0	0	0	0	0	0	0	0
hsa-miR-136-5p	0	0	0	0	18.59	0	0	0	0	0	0	0
hsa-miR-136-3p	0	0	28.92	0	1.12	0	0	0	0	0	0	0
hsa-miR-139-5p	203.91	0.17	360.38	0.08	320.2	126.67	115.69	81.19	136.61	247.35	0	127.21
hsa-miR-139-3p	22.63	0	34.23	0	33.58	219.65	0.07	0	148.62	0	0	151.21
hsa-miR-140-5p	0	0	28.92	0.08	109.36	190.62	53.73	124.75	156.45	0	0	0
hsa-miR-140-3p	892.95	1749.51	628.49	562.47	1047.54	457.16	586.08	970.41	523.83	966.12	848.66	844.6
hsa-miR-142-5p	2065.91	5554.5	2907.09	4893.32	3778.63	3178.21	3623.82	4958.99	4243.19	3250.74	5707.75	5171.45
hsa-miR-142-3p	22.88	0.17	119.06	0	93.81	0	221.13	0	155.76	0.21	297.78	0
hsa-miR-143-3p	2069.27	1508.57	4110.71	2217.55	1234.52	1485.78	1579.48	2338.05	1856.2	1552.88	8555.56	6409.34
hsa-miR-144-5p	247.86	13.66	660.17	899.39	913.29	1794.14	802.95	328.38	60.04	1195.55	559.16	732.06
hsa-miR-144-3p	166.64	940.22	463.5	755.23	1169.11	1184.52	504.14	814.43	749.37	1442.9	428.38	1187.7
hsa-miR-145-5p	0	877.09	0.21	0.15	25.45	0	53.5	0	0	0.21	90.14	402.13
hsa-miR-145-3p	17.46	0	32.53	70.39	7.9	0	54.4	0	102.5	0	0	0
hsa-miR-1468-5p	32.68	0	0	0	23.21	0	0	29.99	0	0	0	0
hsa-miR-146a-5p	6819.25	3826.44	3782.64	1281.17	1407.54	4041.18	1848.13	4097.37	2839.12	3559.88	4658.97	3138.48
hsa-miR-146a-3p	0	0	0	0	0	0	0	30.46	0	0	0	0
hsa-miR-146b-5p	857.44	19.89	632.32	523.26	207.08	646.97	354.63	91.37	952.64	4.53	650.65	1043.16
hsa-miR-146b-3p	97.27	0	0	0.08	0	0	0	59.14	0	0	104.4	0
hsa-miR-148a-3p	919.15	244.74	1202.13	1562.29	847.48	1314.85	1086.86	554.21	857.1	2388.42	987.54	847.1
hsa-miR-148b-3p	931.05	293.34	1218.5	830.9	414.64	1738.92	523.97	605.02	574.65	272.47	1489.49	1730.37
hsa-miR-150-5p	834.56	1165.94	1064.57	290.45	350.99	632.35	492.4	473.79	57.43	0	578.23	557.51
hsa-miR-151a-5p	2996.13	1247.92	4384.34	2044.35	2432.67	5098.42	2346.81	1676.51	1602.99	1731.44	4568.63	1939.27
hsa-miR-151a-3p	2757.09	393.14	2209.5	761.27	989.55	1823.37	1206.14	356.29	900.78	2459.68	1995.87	2032.13
hsa-miR-151b	52.64	705.86	356.77	2.45	327.46	2.44	198.53	154.59	256.52	1.24	220.74	0.67
hsa-miR-152-3p	73.03	0	47.41	0	25.05	0	62.93	0	0	0	78.97	0
hsa-miR-1537-5p	37.22	0	0	0	0	0	0	0	0	0	0	0
hsa-miR-155-5p	233.57	557.46	0.21	78.19	3.19	0.2	59.87	0.08	0	0	256.18	0
hsa-miR-15a-5p	333.23	1.73	625.09	825.25	589.5	198.13	393.69	529.69	736.67	1.03	393.9	0
hsa-miR-15b-5p	1056.66	4554.26	2584.34	1609.22	2790.28	3448.41	2139.6	2016.76	2568.33	3328.39	3108.8	1413.44
hsa-miR-15b-3p	39.61	0	142.03	25.68	37.49	0.41	133.43	97.69	0	0	106.13	0
hsa-miR-16-5p	19758.8	59933.6	34478.1	31038.8	48866.7	26574.1	37700.2	43322.5	43409.6	42194.6	32453.3	44213.1
hsa-miR-16-2-3p	956.17	4115.11	1875.69	1251.44	3099.23	1702.79	1429.97	2418.85	1994.9	2438.06	2364.15	1334.58
hsa-miR-17-5p	219.96	1.21	79.73	107.08	82.96	0	0	0.08	78.49	0	215.92	119.7
hsa-miR-181a-5p	1379.01	241.97	1032.04	1396.28	660.66	282.17	902.77	949.44	389.3	810.42	962.88	941.46
hsa-miR-181a-3p	0	0	0	0	22.42	0	0	0	0	0	0	0
hsa-miR-181a-2-3p	83.47	419.95	2.76	0.08	42.04	0.41	64.95	0.08	0	0	0	0
hsa-miR-181b-5p	93.71	0	169.67	194.52	23.37	181.08	0	22.28	0	0	111.91	0
hsa-miR-181c-3p	38.93	0	0	0	0	0	0	0	0	0	0	0
hsa-miR-181d-5p	0	0	0.21	0	0	0	0	0	0	0	0	0
hsa-miR-182-5p	741.92	1949.11	2280.73	1953.63	1487.15	2136.81	1486.61	2664.58	1697.14	2551.95	1279.54	964.47
hsa-miR-1827	0	0	0	0.54	0.64	0	0.15	0	0	0	0	0.17
hsa-miR-183-5p	350.69	1820.08	925.94	1499.31	602.74	1981.51	919.16	1107.96	1252.66	629.39	354.03	976.64
hsa-miR-183-3p	0	0	0	0	0	0	0	47.88	0	0	0	0
hsa-miR-184	0.1	0.35	256.84	94.78	49.46	1546.68	1378.48	0.08	276.01	0	0	135.71
hsa-miR-1843	30.2	0.17	0	87.13	0	0	0	122.98	59.17	0	0	0
hsa-miR-185-5p	838.36	951.64	555.99	657.94	713.86	203.21	854.36	874.26	823.16	2600.14	648.34	1716.04
hsa-miR-186-5p	1203.98	1563.06	965.27	1235.16	1263.16	1185.54	1010.08	955.37	1300.17	677.79	1771.09	1018.98
hsa-miR-18a-5p	0	0.17	152.87	46.93	0	122.82	0	0	0	349.29	0	0
hsa-miR-18a-3p	21.56	0	0	108.61	0.16	0	0	0	209.53	0	0	0
hsa-miR-18b-5p	0	0	0	0	0	0	0	0	0	0.21	0	0
hsa-miR-18b-3p	0.1	0	0	0.31	0	0	0	0	0.17	0	0	0
hsa-miR-1908-5p	24.24	0	0	243.36	59.99	129.11	0.07	0	0	0	0	0
hsa-miR-191-5p	6559.09	5067.96	8345.79	6259.02	5660.01	8062.46	6044.56	5937.65	6864.94	4360.62	9732.05	6796.79
hsa-miR-191-3p	0	0	75.27	0	0	0	0	0	0	0	0	0
hsa-miR-1910-3p	0	0	0	0	51.93	0	0	0	0	0	0	0
hsa-miR-192-5p	268.59	342.98	758.4	593.88	791.08	1186.15	366.23	900.17	804.89	552.36	687.63	335.1
hsa-miR-193a-5p	0.1	0	0.21	324.76	73.55	0	42.35	0.08	0	0	0	0
hsa-miR-194-5p	61.27	128.51	346.99	337.91	226.23	164.23	60.76	145.72	147.4	0	88.99	442.64
hsa-miR-194-3p	0	0	105.03	0	0	0	0	0	0	0	0	0
hsa-miR-195-5p	65.86	7.44	1.7	3.29	2.15	1.83	3.82	2.39	2.78	2.06	1.35	1.67
hsa-miR-196a-5p	33.42	0	0	0.15	0	0	0	0	0	0	0	0
hsa-miR-196b-5p	26.83	0	0	0	3.19	0	0	0	0	0	0	0
hsa-miR-197-3p	549.48	0.52	723.32	1002.8	282.94	154.89	89.27	166.77	196.13	355.88	311.07	146.38
hsa-miR-1976	0	0	23.81	0	0	0	0	0	0	0	0	0
hsa-miR-199a-5p	310.5	0.52	255.56	182.45	109.92	858.09	293.57	178.88	209.18	347.23	397.75	0.17
hsa-miR-199a-3p	2154.79	770.55	3746.71	1385.04	1172.38	4528.38	1700.93	1293.47	1252.14	2418.08	3743.08	4229.32
hsa-miR-199b-5p	0	0	0	0	0	0	0.07	62.68	0	0.21	0	0
hsa-miR-199b-3p	2154.79	770.55	3746.71	1385.04	1172.38	4528.38	1700.93	1293.47	1252.14	2418.08	3743.08	4229.32
hsa-miR-19a-3p	0	0	0	0	0	0	0.07	0	0	0	0	0
hsa-miR-19b-3p	12.15	0	0.21	0	40.2	0	105.36	61.76	0	110.8	300.67	0
hsa-miR-200a-3p	0	0	0	41.66	0	0	0	0	0	0	0	0
hsa-miR-200b-5p	0	0	0	0	0	0	0	0	0	0	85.52	0
hsa-miR-200b-3p	59.81	0	0	0	0	1.02	0	0	0	0	0	0
hsa-miR-200c-3p	36.93	0	58.89	0	0	1.42	50.89	0	0	0	0	0
hsa-miR-202-5p	0	0	0	0	18.03	0	0	0	0	0	0	0
hsa-miR-202-3p	0	0	0	0.08	0	0	0	0	0	0	0	0
hsa-miR-206	0	0	0	0	0	0	0	0	0.7	0.21	32.94	0
hsa-miR-20a-5p	56.2	0.17	118.64	28.05	36.45	0	0	101.62	0	0	360.77	0.17
hsa-miR-20b-5p	43.37	0	0	0	0	0	0	0	0	0	0.19	0.17
hsa-miR-21-5p	30244.3	22970	40293.4	22343.6	18738.2	44656.6	25160.5	22407.2	27748.3	29517	42818.8	27548.9
hsa-miR-21-3p	0	0.17	0	0	0	109.22	0	0	0	0	0	0
hsa-miR-2110	105.32	0	0	0	0	0	75.43	4.09	15.84	407.78	0	0
hsa-miR-215-5p	0.1	0	0.21	0.23	36.22	0.41	17.06	116.73	0	0.62	37.17	0
hsa-miR-22-5p	0	0	45.71	22.7	17.87	0	87.33	73.56	373.47	0	227.29	0
hsa-miR-22-3p	6119.33	5468.36	5796.11	5407.71	4688.65	4081.98	4568.35	4322.74	4601.69	4768.81	3136.92	4817.34
hsa-miR-221-5p	63.56	0	17.22	80.18	37.97	0.2	0	0	0	0	97.27	389.79
hsa-miR-221-3p	1143.2	827.8	625.09	199.41	113.83	561.1	197.33	2.47	203.44	434.97	104.98	0
hsa-miR-222-3p	3062.37	1.21	1066.48	761.88	294.75	315.26	875.16	72.4	593.61	791.06	1140.47	0.17
hsa-miR-223-5p	97.37	0	39.76	185.2	122.53	0.41	0	0	0	0	164.3	0
hsa-miR-223-3p	4513.82	774.35	6574.28	6093.01	3707.31	4889.73	3453.2	2522.25	3558.9	3770.98	7429.34	3323.37
hsa-miR-224-5p	284.89	0.17	0	0	89.98	534.51	79.1	48.96	81.62	0	195.7	411.63
hsa-miR-2355-3p	24.83	0	0	91.18	0	0	23.8	0.08	0	0	0	0
hsa-miR-23a-5p	41.66	0	0	71.62	0.08	0	0	0	0	0	0	0
hsa-miR-23a-3p	12343.2	5768.97	12867.5	8185.52	4603.45	13834.6	5728.02	5761.24	7650.68	6943.87	15011.4	5345.17
hsa-miR-23b-3p	2342.01	210.32	1699.65	1022.67	609.36	1238.52	521.58	777.35	713.69	1468.23	1804.03	577.85
hsa-miR-23c	0.15	0.17	0.64	0.38	0.08	0.2	0.22	0.23	0.17	0	0	0
hsa-miR-24-3p	26476.4	2378.23	16272.3	12640	6149	10652	5750.47	5708.5	7365.27	11839.3	11516.6	8848.93
hsa-miR-24-2-5p	42	0.17	0	107.77	41.24	0	0	0	162.2	0	0	0
hsa-miR-25-5p	14.1	0	0	0	0	0	0	0	0	0	0	0
hsa-miR-25-3p	3951.52	3416	1965.84	3344.25	3933.3	3029.41	3814.04	2631.42	4247.88	2208.01	3176.22	4155.3
hsa-miR-26a-5p	19500.7	5268.94	22192.8	11167.6	9184.17	21607.4	11932.9	9114.11	15186.3	11634.2	26472.4	10511.1
hsa-miR-26b-5p	5313.11	936.24	4559.11	2622.72	3245.53	5436.62	2907.6	1901.73	2702.68	4703.94	5001.43	3893.88
hsa-miR-26b-3p	0	0	39.33	0	0	270.6	0	0	0	0	0	0
hsa-miR-27a-3p	1110.17	689.43	807.09	2133.09	460.75	1039.78	806.54	476.03	766.6	523.53	1335.59	390.12
hsa-miR-27b-3p	657.19	1308.63	2742.1	797.27	867.82	3038.14	935.78	860	739.63	1910.61	2175.39	1902.76
hsa-miR-28-5p	1062.32	1.04	476.26	313.91	75.14	213.76	258.62	164.3	197	132.02	422.21	278.75
hsa-miR-28-3p	403.57	0.69	314.03	359.92	61.9	266.95	135	229.53	189.69	345.79	804.74	270.42
hsa-miR-29a-3p	680.65	0.52	465.84	381.55	187.62	138.65	503.84	396.54	506.6	1227.47	673	862.94
hsa-miR-29b-3p	90.1	0.35	158.61	0	76.74	0	162.54	98.92	548.71	0.21	0	269.58
hsa-miR-29c-5p	36	0	0	0	0	0	0	0	0	0	0	0
hsa-miR-29c-3p	32.98	330.36	176.47	0.15	28.08	0	0	0	131.39	0	104.78	0
hsa-miR-301a-3p	18.49	0	0	0	0	0	0	0	0	0	0	0
hsa-miR-3074-5p	18.39	0	0	0	0	0	0	0	0	0	0	0
hsa-miR-30a-5p	114.69	451.78	262.37	164.94	227.26	360.53	56.8	184.35	413.15	349.5	688.79	515.49
hsa-miR-30a-3p	0.24	0	0	0.38	0	0.41	0.07	0	0	0	86.87	0
hsa-miR-30b-5p	302.01	486.54	427.78	186.8	354.5	210.11	198.16	532.93	282.97	0	204.36	198.4
hsa-miR-30b-3p	0	0	1.28	0	0	0	0	0	0	0	0	0
hsa-miR-30c-5p	3379.55	1286.32	2653.44	1849.83	1587.66	3159.94	1964.79	1302.03	1942.34	1946.45	1984.12	1258.23
hsa-miR-30c-1-3p	46.49	0.17	0	0	0	0	0	0	0	0	0	0
hsa-miR-30c-2-3p	0.24	0	0	0	0	0	0	0	0	0	0	0
hsa-miR-30d-5p	8440.85	9246.72	8134.67	6300.68	7811.4	7824.54	6677.49	6690.78	7790.78	7935.12	12459.7	9022.65
hsa-miR-30e-5p	2234.89	2699.42	4894.83	3424.96	3717.52	4487.58	3442.2	3504.3	2806.57	4664.81	6660.23	3204.67
hsa-miR-30e-3p	291.18	0.17	222.4	150.04	347.16	466.3	107.01	43.18	186.91	323.96	189.34	0
hsa-miR-3120-3p	0	0	0.21	0	0	0	0	0	0	0	0	0
hsa-miR-3127-5p	0	0	0	0	0	0	0	0	0	67.76	0	0
hsa-miR-3135a	0	0	0.21	93.55	0	0	0	0	0	0	0	0
hsa-miR-3135b	0	0	0	0.08	0	0	0	0	0	0	0	0
hsa-miR-3139	0	0	0	0	0	0	0	0	0	0	216.5	0.17
hsa-miR-3140-5p	0	0	0	0	0	93.58	0	0	0	0	0	0
hsa-miR-3143	24.88	0	0	0	0.08	0	0	0	0	0	0	0
hsa-miR-3150a-5p	0	0	0	0	13.16	0	0	0	0	0	0	0
hsa-miR-3158-3p	0	0	0	32.71	41.64	0	0	133.54	155.76	0	194.54	0
hsa-miR-3173-5p	62.44	0	170.09	139.95	21.22	0	0.07	0	0	0.21	256.95	0
hsa-miR-32-5p	42.83	0	124.81	230.83	37.73	0	0	66.15	136.09	391.51	0	142.04
hsa-miR-32-3p	30.05	0	0	0.08	59.67	0.2	0	0	0	0	0	0
hsa-miR-3200-5p	0	0	38.91	0	0.08	0	0	0	0	0	0	0
hsa-miR-320a-3p	4195.28	908.05	531.96	859.34	313.18	269.79	304.49	531.77	1045.22	580.99	123.85	852.43
hsa-miR-320b	144.74	271.03	0	78.42	39.89	0.41	35.84	42.1	192.13	0	1.73	156.05
hsa-miR-320c	104.64	0.17	0	106.55	0.08	0.41	0	0.08	130	0	0	0
hsa-miR-320d	7.95	0.35	0	114.8	0.32	0	0.15	0.15	153.32	0.41	0.19	0.17
hsa-miR-320e	1.9	0.35	0	37.68	0.48	0	0.22	0.31	2.09	0	0	0.17
hsa-miR-323a-3p	0	0.17	246.21	0	67.49	0	0	132.54	0	59.73	449.37	0
hsa-miR-323b-5p	0	0	0	35.01	0	0	0	0	0	0	0	0
hsa-miR-323b-3p	54.15	0	0	0	59.83	0	0	54.13	0	0	0	0
hsa-miR-324-5p	0	0	0	2.14	0	0	0	0	0	0	0	0
hsa-miR-324-3p	53.17	0	42.95	0	25.45	0	0	0	0.17	0	115.76	150.88
hsa-miR-326	3.71	0	0	8.71	0	0	92.12	0	94.15	0	0	0
hsa-miR-328-3p	156.98	0.52	337.42	78.42	0.08	0	0	110.41	156.45	0	10.21	0
hsa-miR-329-3p	76.49	0.35	184.34	0	54.56	152.86	0	245.34	113.29	0	0	114.2
hsa-miR-330-3p	86.69	0	71.86	0	0	0.2	109.85	65.31	0	0	0	0
hsa-miR-331-3p	0	0	113.11	0	3.03	0	0	0	156.28	0	0	0
hsa-miR-335-5p	895.73	844.4	749.68	647.39	530.31	1170.72	1686.27	1075.27	973.35	1251.77	1922.3	289.59
hsa-miR-335-3p	278.54	0.17	65.49	7.11	46.9	164.43	155.8	50.04	290.98	0	0	0
hsa-miR-337-5p	17.02	0	10.21	0	0	0	0	0	0	0	0	0
hsa-miR-337-3p	16.59	0	41.46	11.85	0	0	0	0	0	0	0	0
hsa-miR-338-5p	66.64	0	0	0	23.37	0	0	0	32.54	0	94	0
hsa-miR-339-5p	59.07	0	101.2	0	0	0.2	0	0.08	0	0	0	0
hsa-miR-339-3p	64.15	0	114.81	8.87	60.71	0	50.36	0	111.2	0	0.96	0
hsa-miR-340-5p	240.79	0.52	202.84	250.39	236.52	442.55	467.93	194.99	582.65	331.58	194.35	556.51
hsa-miR-340-3p	268.79	127.13	385.47	337.3	131.14	264.11	4.79	224.6	137.83	227.16	93.03	0
hsa-miR-342-5p	125.56	0	46.56	0	26.88	0	0	0	0	0	0	0
hsa-miR-342-3p	529.53	312.02	296.81	340.13	203.09	623.62	97.81	214.81	107.72	182.89	406.61	418.8
hsa-miR-345-5p	38.78	0	0	0	0	0	120.85	0	0	0	0	283.76
hsa-miR-3605-3p	34.39	0	0	0.08	0	0	0	0	0	0	0	59.85
hsa-miR-361-5p	220.15	0	131.61	26.68	68.84	0	244.25	44.18	2.96	0	0	0
hsa-miR-361-3p	66.98	0.17	77.39	46.24	0.16	276.69	169.87	152.28	0	0	389.08	280.25
hsa-miR-3613-5p	346.2	0.69	1122.82	849.17	914.24	1340.63	662.19	1115.13	870.67	1312.94	500.41	765.74
hsa-miR-3615	140.39	0.17	88.66	63.13	63.26	99.67	107.68	8.79	54.47	185.77	112.87	154.71
hsa-miR-362-5p	0	0	19.77	0	0	0	0	0	0	0	0	0
hsa-miR-363-3p	523.62	976.2	824.1	638.37	943.84	794.76	1044.51	1334.18	616.59	1078.36	291.43	416.63
hsa-miR-365a-3p	0	0	0	0	0	0	0	0	0	0	88.22	0
hsa-miR-365b-3p	0	0	0	0	0	0	0	0	0	0	88.22	0
hsa-miR-3679-5p	75.12	0	0.21	138.65	0	0.2	0	0	0	0	0	0
hsa-miR-3688-3p	11.46	0	0	0	0	0	0	0	0	0	115.57	0
hsa-miR-369-5p	41.22	0.35	281.72	0	0.08	0	0	133.54	0	0	0	0
hsa-miR-369-3p	38.83	309.6	334.02	0.08	0	0	0	0	0	0	86.1	291.76
hsa-miR-370-3p	423.23	0	50.39	0.08	0.08	0.81	0.07	0	0	0	0	0
hsa-miR-374a-5p	128.05	354.23	74.63	173.58	289.96	210.92	180.79	216.5	61.26	147.05	673.96	202.06
hsa-miR-374a-3p	0	0	18.92	41.04	0	77.34	106.94	0	0	0	234.6	0
hsa-miR-374b-5p	277.13	0.35	469.03	42.27	160.18	234.87	349.39	109.02	239.46	0.21	782.59	82.86
hsa-miR-374b-3p	0	0	0	0	75.54	0	0	0	0	0	0	0
hsa-miR-374c-5p	0	0	0	0	0	0	0.07	0	0	0	0	0
hsa-miR-375-3p	0	0	0.21	0	76.82	108.61	0.07	258.91	136.27	581.61	38.91	0
hsa-miR-376c-3p	0	0	0	47.16	0	0.2	0	0	0	0	0	0
hsa-miR-379-5p	461.38	0.52	211.98	219.13	94.53	83.03	0	109.87	0	1116.05	0	247.74
hsa-miR-379-3p	35.81	0.17	84.83	0	0	0	0	0.08	0	195.65	0	0
hsa-miR-381-3p	14.39	0	0	0	0	0.2	45.8	0	0	0	0	0
hsa-miR-382-5p	255.67	0	275.76	155.85	138.16	0.2	5.54	330.07	53.78	241.38	0	0
hsa-miR-382-3p	20.44	0.17	164.14	0	13.24	254.36	0	0	0	149.93	0	0
hsa-miR-3913-5p	23.22	0	0	0	0	0	0	115.42	0	0	0	0
hsa-miR-3920	0	0	0	0	55.36	0	0	0	0	0	0	0
hsa-miR-3940-3p	0	0	34.87	0	0	0	0	0	0	0	0	0
hsa-miR-3960	0.24	0	0.43	0	0	0	0.07	0	0	0	0	0
hsa-miR-409-5p	33.03	0	38.7	0	0	87.7	0	0	0	0	0	0
hsa-miR-409-3p	783.97	0.35	681.86	102.04	287.17	555.42	29.48	236.55	0	529.71	151.01	595.02
hsa-miR-410-5p	0	0	0	0.08	0	0	0	0	0	0	0	0
hsa-miR-410-3p	0	0	33.81	44.1	0	0	0	0	0	0	0	0
hsa-miR-411-5p	142.83	0.17	158.4	53.43	43.95	78.56	0	0	0	0	0	0
hsa-miR-411-3p	15.61	0	32.53	60	15.24	0	0.07	0	0	0	0	258.25
hsa-miR-421	66.39	0	157.97	0	0	0.2	0	0	0	181.86	0	0
hsa-miR-423-5p	14943.8	5273.26	7578.89	10947.6	7346.58	7172.7	10000	7303.21	8389.44	5628.87	7027.55	7669.4
hsa-miR-423-3p	6887.98	4.5	4004.19	3113.12	1041.08	2716.99	2540.55	1665.02	2867.48	4902.89	3365.75	1114.35
hsa-miR-424-5p	0	0	0	76.05	0	0	63.16	48.03	62.3	0	0	145.05
hsa-miR-424-3p	104.2	0	0	32.1	17.15	0	57.7	0	86.14	0	0	119.7
hsa-miR-425-5p	1988.98	932.09	1465.13	1016.86	724.79	1833.32	938.1	810.88	612.24	1233.45	1922.3	524.16
hsa-miR-425-3p	38.68	0	0	0	0	0	0	0	0	0	0	0
hsa-miR-4286	31.22	0	0	0	0	0.2	33.97	0	0	0	0	0
hsa-miR-4301	0	0	0	0	0	0	0.07	0	0	0	0	0
hsa-miR-431-5p	144.54	0	8.5	0.08	0	0	0	0	0	0	0	0
hsa-miR-432-5p	674.31	0	246.21	46.7	54.8	0.81	0	0.08	0	0	0	0
hsa-miR-4326	19.85	0	0	0	0	0.2	0	0.08	81.45	0	0	0
hsa-miR-433-3p	104.64	0.17	0	0.08	0	0	0	51.58	0	0	0	287.76
hsa-miR-4429	0	0.17	0	0.15	0	0	0	0	0	0	0	0
hsa-miR-4433a-5p	0.1	0	0	0	0.08	0	0	0	0	0	0	0
hsa-miR-4433a-3p	0.15	0	0	0.15	0	0	0	0	0	0	0	0
hsa-miR-4433b-5p	1022.12	974.81	4179.81	1386.88	1256.22	3538.95	2427.03	2362.49	1991.07	1272.37	3840.16	2051.81
hsa-miR-4433b-3p	48.29	0	121.62	34.78	2.15	63.74	0	0	0	0	0	0
hsa-miR-4435	0	0	0	0	0	0	126.17	0	0	0	0	0
hsa-miR-4446-3p	70.34	0	54.43	0	0	0.2	0	0	0	0	0	0
hsa-miR-4473	0	0	40.61	0	0	0	0	0	160.46	0	0	0
hsa-miR-4503	0	0	0	26.98	0	0	0	0	0	0	0	0
hsa-miR-450a-5p	0	0	0	0	0	0	0	40.56	0	0	0	0
hsa-miR-450a-2-3p	0	0	88.66	0	0	0	0	0	0	0	0	0
hsa-miR-450b-5p	56.78	0.17	0	133.83	0	162.2	130.21	0	0	0	358.46	0
hsa-miR-4510	0.2	0.86	0	0.08	0	0	0.07	0.08	0	0	0	0.67
hsa-miR-451a	68331.2	219015	146680	152837	210925	106338	207799	292095	246838	201823	119740	216523
hsa-miR-451b	0	0	0	0	0.08	0	0	0	0	0	0	0
hsa-miR-452-5p	0	0	0	0	0	0	0	0	72.05	0	0	0
hsa-miR-454-5p	8.05	0	124.81	0	0	105.36	0	0	0	182.06	234.41	0
hsa-miR-454-3p	8.73	0	234.3	32.48	79.85	276.08	0	0	0	0	35.25	0
hsa-miR-455-3p	0.05	1134.46	0	0.08	0	0.2	0.07	0	0	0	0	0
hsa-miR-4635	0	0	0	0	0	0	0	0	0	0	81.48	0
hsa-miR-4644	43.32	0	0	0	0	0	0	0	0	0	0	0
hsa-miR-4646-5p	7.56	0	0	0	0	0	0	0	0	0	0	0
hsa-miR-4667-3p	0	0	0	0	0	0	0.07	0	0	0	0	0
hsa-miR-4677-3p	0	0	3.4	0	0	0	0	0	0	0	0	0
hsa-miR-4685-3p	0	0	0	0	0	0	0	0	41.42	0	0	0
hsa-miR-4732-5p	92.98	1077.73	0	132.76	48.74	0	176.83	41.4	148.8	324.99	0	0.17
hsa-miR-4732-3p	18.34	0.17	89.51	251.31	93.81	120.99	637.94	55.36	44.2	659.66	0	552.34
hsa-miR-4772-3p	0	0	0	50.52	0	0	0	0	0	0	0	0
hsa-miR-483-5p	0	0	0	0	33.58	0	0	105.32	38.46	0	0	0.17
hsa-miR-483-3p	14.73	0.17	42.95	45.1	0	0	0	60.45	0	0	0	0
hsa-miR-484	1553.36	707.07	944.01	1905.02	1176.05	877.58	1035.23	686.6	536.71	0.21	1102.53	740.73
hsa-miR-485-5p	16.88	0	167.33	0	0	0	0	0.31	160.28	176.29	0	0
hsa-miR-485-3p	172.35	0	188.16	37.3	0.08	0.2	0	87.13	0	304.6	96.31	0
hsa-miR-486-5p	57644.2	117167	64686.1	99674	96110.9	59635.9	109160	88740.2	76863.9	73810	71215.3	73914.8
hsa-miR-486-3p	213.62	1001.8	72.29	101.2	549.93	508.12	725.35	127.99	164.28	0	500.03	141.21
hsa-miR-487b-3p	261.47	351.98	264.92	0	46.27	106.37	61.06	120.9	0	0	366.74	0
hsa-miR-491-5p	49.32	0	0	0.08	0	0	0	0	0	0	0	0
hsa-miR-493-5p	240.59	268.61	514.1	50.29	65.89	0	119.73	66.31	109.46	198.74	0	72.02
hsa-miR-494-3p	178.05	0	249.82	122.45	55.44	0	32.85	111.26	153.84	203.48	0	124.37
hsa-miR-495-5p	0.1	0	0	0	0	0	0	0	0	0	0	0
hsa-miR-495-3p	170.15	0	63.78	81.71	56.24	0	120.85	223.75	202.4	0	97.85	146.05
hsa-miR-499a-5p	0	0	0	61.99	23.93	0	0	0	0	0	0	0
hsa-miR-500a-3p	98.44	1024.97	140.33	177.94	135.29	0	12.12	0	43.86	0	145.42	141.04
hsa-miR-500b-3p	0	0	0	0	0	0.2	0	0	0	0	0	0
hsa-miR-501-3p	129.42	0.35	114.6	153.86	73.15	469.14	136.04	11.49	228.85	0	274.48	32.01
hsa-miR-5010-5p	0	0	48.05	23.54	0.64	0	0	51.12	0	0	0	0
hsa-miR-5010-3p	19.12	0	0	0	0	0	0	0	76.4	0	0	0
hsa-miR-502-3p	46.83	0.52	41.89	38.14	151.4	0	12.12	0	43.86	0	145.42	126.21
hsa-miR-503-5p	42.05	360.63	65.7	0.08	0	0	0.07	50.73	0	0	0	0
hsa-miR-505-5p	34.29	0	60.38	0	0	192.04	0.07	0	0	0	0	0
hsa-miR-505-3p	340.74	0.35	172.64	64.28	42.68	311.2	223.22	201.24	67.7	0	0	0
hsa-miR-511-5p	0	0	0.21	0	60.63	0	0	0	0	0	0	0
hsa-miR-5187-5p	15.37	0	0	0	0	0	0	0	0	0	0	0
hsa-miR-532-5p	61.86	0	77.39	39.82	15.71	0	16.69	135.16	0	0	71.65	274.09
hsa-miR-539-5p	15.02	0.17	92.49	0	0	0	0	0	0	0	0	0
hsa-miR-539-3p	0	0	201.98	0.15	0.08	0	37.34	0	0	0	0	0
hsa-miR-542-3p	18.05	0	0	0.08	0.08	0	163.43	0	171.07	0	0	0
hsa-miR-543	186.44	0	184.12	1.53	176.93	0	0.15	53.82	0	394.19	0	274.09
hsa-miR-545-5p	21.56	0	0	0	0	0	0	0	0	0	0	0
hsa-miR-548aa	0.05	0	0	86.98	0	45.68	0	0	0	0	0	0
hsa-miR-548am-3p	0	0	0	0	18.83	0	0	0	0	0	0	0
hsa-miR-548ap-5p	0	0	0.21	0	0.08	0	0	0	0	0	0	0.33
hsa-miR-548as-5p	0	0	0	0	0	0	0.67	0	0	0	0	0
hsa-miR-548ax	0	0	102.69	0	0.08	0.2	0	0	0	0	0	0
hsa-miR-548ay-5p	0	0	0	0	13.8	0	0	0	0	0	0	0
hsa-miR-548ay-3p	0	0	0	49.07	0	0	0	0	0	0	0	0
hsa-miR-548c-3p	0	0	0	0.08	0	0	0	0	0	0	0	0
hsa-miR-548d-5p	0	0	0	0	13.8	0	0	0	0	0	0	0
hsa-miR-548e-3p	13.9	0	0	0	0	0	0	0	0	0	0	0
hsa-miR-548f-3p	0.05	0	0	0	0	0	0	0	0	0	0	0
hsa-miR-548g-3p	0.05	0	0	0	0	0	0	0	0	0	0	0
hsa-miR-548h-3p	0	0	27.21	0	0	0	0	0	0	0	0	0
hsa-miR-548j-5p	6.59	0	180.94	0	45.95	0	0	0	0	0	0	247.91
hsa-miR-548k	0	0	0	0	0	82.83	0	0	0	0	0	0
hsa-miR-548l	0	0	0	0	0	0	119.06	0	0	0	77.05	0
hsa-miR-548o-3p	0	0	0	0	29.99	0	0	0	0	0	0	0
hsa-miR-548t-3p	0.05	0	0	86.98	0	45.68	0	0	0	0	0	0
hsa-miR-548z	0	0	27.21	0	0	0	0	0	0	0	0	0
hsa-miR-550a-5p	0	0	99.93	0	0	0	0	0	0	0	0	0
hsa-miR-550a-3p	15.76	0	0	0	0	0	0	0	0	0	0	0
hsa-miR-550a-3-5p	0	0	99.93	0	0	0	0	0	0	0	0	0
hsa-miR-556-5p	0	0	0	0	0	319.32	0.07	0	0	0	0	0
hsa-miR-556-3p	0	0	0	116.25	0	0	0	0	0	0	0	0
hsa-miR-574-5p	243.18	0.17	147.34	0	65.89	249.9	9.88	0	108.94	229.64	0	6.34
hsa-miR-574-3p	103.81	465.44	259.39	165.94	62.3	0	0	109.02	119.56	0	168.35	0
hsa-miR-576-5p	105.37	0	0	30.73	0.08	0	60.54	123.83	0	0	0	0
hsa-miR-576-3p	0	0	0	61.45	0	0	0	0	0	0	0	0
hsa-miR-584-5p	396.06	0	332.74	110.29	61.34	613.47	47.29	129.15	0	465.66	387.16	0.17
hsa-miR-589-5p	35.71	0	0	0	0	0	0	0	58.47	0	0	0
hsa-miR-590-3p	17.32	0	0	0	16.35	0	0	0	0	0	0	0
hsa-miR-605-3p	0	0	59.96	0	0	0	0	0	0	0	89.37	0
hsa-miR-6129	0	0	0	0	0	0.41	0	0	0	0	0	0
hsa-miR-6130	0	0	0	0	0.24	0.2	0.07	0.15	0	0	0	0
hsa-miR-6131	0.05	0	0	0	0	0	0	0	0	0	0	0
hsa-miR-6134	0.05	0	0	0	0	0	0	0	0	0	0	0
hsa-miR-616-5p	42.59	0	0	0.08	0	0	0.07	0	0	0	0	0
hsa-miR-625-5p	21.07	0	89.94	0	0	0.2	0	0	0	0	0	0
hsa-miR-625-3p	569.19	541.72	521.55	135.06	170.79	1084.44	61.21	209.18	718.92	0.21	199.16	295.26
hsa-miR-627-3p	0	0	2.34	0	0	0	0	0	0	0	0	0
hsa-miR-628-5p	0	0	62.3	0	0	0	0	0	0	0	0	149.05
hsa-miR-628-3p	218.59	0	84.41	0	0	109.22	0.07	80.57	0	0	0	0
hsa-miR-629-5p	130.2	0.17	0	42.88	0.16	0	296.04	63.99	141.66	0	0	0
hsa-miR-636	0	0	0	0	0	0	57.55	0.08	0	0	0	0
hsa-miR-641	0.73	0	0	0	0	0	25.59	0	0	0	150.43	0
hsa-miR-6503-3p	3.37	0	0	0	0	0	0	0	0	0	0	0
hsa-miR-6509-5p	0	0	0	0	0	0	0	33.31	0	0	0	0
hsa-miR-651-5p	21.56	0	0	0	29.28	0	0	78.64	0	0	231.52	0
hsa-miR-6511a-3p	0	0	44.22	124.74	0	0	0	58.75	0	0	104.78	0
hsa-miR-6511b-3p	0.05	0.17	0	101.2	0	0	0	0	0	0	89.95	0
hsa-miR-6513-3p	0	0	114.6	0	0	0	0	0	0	0	0	0
hsa-miR-6516-3p	0	0	51.03	0	0	0	0.07	0	0	0	0	0
hsa-miR-652-3p	2118.88	1.38	1372.65	569.96	1027.52	550.34	1009.71	675.34	1797.55	1339.92	1111.77	160.55
hsa-miR-654-5p	44.2	0	77.18	0	55.44	0	0.07	107.79	0	0	0	0
hsa-miR-654-3p	163.81	0.35	244.3	0	2.23	0.41	274.63	0.08	0	0	0	0
hsa-miR-660-5p	0	0	0.21	0	6.22	0	122.72	0	36.72	0	0	0
hsa-miR-664a-5p	69.86	0	40.4	0	0	81.81	0.07	0.08	0	0	0	0
hsa-miR-664a-3p	0	0.17	59.32	55.72	0	195.9	0	0	0	0	101.51	0
hsa-miR-671-3p	278.25	0	0	50.6	0	0.2	56.95	0	0	0	127.9	0
hsa-miR-6734-5p	31.17	0	0	161.73	19.14	0	0.07	0	0	0	0	0
hsa-miR-6735-3p	43.22	0	0	0	0	0	0	0	0	0	0	0
hsa-miR-6738-5p	23.85	0	0	0	0	0	0	0	0	0	0	0
hsa-miR-6770-3p	45.17	0	0	0	0	0	0	0	0	0	0	0
hsa-miR-6786-3p	30.2	0	0	0	0	0	0.07	0	0	0	0	0
hsa-miR-6803-3p	45.32	0	267.26	0.08	191.13	75.72	0	152.2	0	0	88.8	129.04
hsa-miR-6809-5p	0	0	0	0	0.08	0	42.8	0	0	0	0	0
hsa-miR-6818-3p	0	0	0	0	0	0.2	0	50.27	0	0	0	0
hsa-miR-6819-3p	0	0	0	0	0	0	0	0	0.17	0	0	0
hsa-miR-6852-5p	39.07	0	0	0	0	0	0	0	59.87	0	0	0
hsa-miR-6852-3p	0	0	0	0	0	0	0	0.15	0	0	0	0
hsa-miR-6855-3p	22.39	0	0	0	0	0	0	0	0	0	0	0
hsa-miR-6862-5p	41.46	0	0	0.08	0	0	0	0	0	0	0	0
hsa-miR-6873-3p	0	0	36.78	0	0	0	0	0	0	0	0.19	0
hsa-miR-6882-5p	0.44	0	0	0	0	0	0	0	0	0	0	0
hsa-miR-6885-5p	0	0	0	0	0	0	0	0	0	495.73	0	0
hsa-miR-7-5p	279.81	12.45	466.48	271.95	720.24	304.91	285.86	369.01	360.24	888.89	353.06	630.53
hsa-miR-744-5p	74.2	0	94.19	0	0	122.82	0	0	0	0	0	0
hsa-miR-758-3p	0	0	0	38.75	0	0	0	0	0	0	0	0
hsa-miR-760	18.24	0	0	0	0	0	0	0.08	0	0	221.12	0
hsa-miR-766-3p	40.44	0	0	0	0	0	0	0	0	0	159.87	0
hsa-miR-769-5p	19.71	0	0	0	0	0	0	0	0	0	0	0
hsa-miR-7976	74.64	0	0	0	19.46	0.2	0	0	52.73	0	55.67	0
hsa-miR-877-5p	113.91	0	88.24	0	141.91	0.2	0	0	0	0	258.68	162.22
hsa-miR-877-3p	0	0	0	0	0	0	0.3	0	0	0	0	0
hsa-miR-885-5p	0	0.17	39.12	43.87	0	0	306.06	14.65	151.06	463.6	105.75	0
hsa-miR-889-3p	0	0	0	38.06	0	0	0	0	0	0	0	3.33
hsa-miR-9-5p	24.54	0.17	31.25	0	6.78	969.34	0.07	0	0	0	0	0
hsa-miR-92a-3p	24569.8	37022.5	23674.3	40110.6	33568.6	24093.6	33042	31052.4	28514.5	24238.7	26408.8	27862.9
hsa-miR-92b-3p	141.03	0.69	65.49	2.29	65.09	0.2	1.2	285.82	0.52	0	104.78	1.33
hsa-miR-93-5p	602.26	620.41	1026.08	292.81	833.2	564.75	302.02	457.45	150.71	1056.74	346.32	524.83
hsa-miR-93-3p	0	0	0	84.61	0	0	0.07	0	0	0	0	0
hsa-miR-933	0	0	0	30.42	0	0	0	0	0	0	0	0
hsa-miR-941	32.63	0	0	0	0	99.47	0	0	0	0	0	0
hsa-miR-942-5p	50.64	0.35	0	154.17	41.96	333.13	42.21	0.08	0	0	0	0
hsa-miR-95-3p	0	0	0	38.37	0	0	0	0	0	412.52	0	0
hsa-miR-96-5p	81.47	882.45	0.21	40.74	0	0.2	251.36	101.85	373.47	0	0	0
hsa-miR-98-5p	3478.97	3234.73	2793.77	1352.86	1523.37	3388.73	2101.81	873.65	1935.56	2029.24	3718.24	1834.07
hsa-miR-98-3p	0	0	0	11.24	0	0	0	0	0	0	0	200.73
hsa-miR-9985	0.34	0.86	1.7	0.92	0.8	0.41	0.45	0.77	0.17	1.44	1.35	0.67
hsa-miR-99a-5p	100.64	971.87	132.67	66.73	244.26	109.22	0.15	229.23	182.9	0	142.92	240.41
hsa-miR-99b-5p	1042.9	0.86	325.51	145.38	61.66	122.61	764.41	297.61	551.67	36.04	343.62	274.92
hsa-miR-99b-3p	33.17	0	0	0	0	0	0	0	0	0	0	0

## Sheet: S3.
Supplementary Table 3. Differential miRNA expression
ID	baseMean	baseMean_NBP	baseMean_EH	log2FoldChange	Pval
hsa-miR-432-5p	555.602	0.112075	1111.09	13.2752	0.000157127
hsa-miR-411-5p	258.695	0	517.39	Inf	0.00148292
hsa-miR-1908-5p	276.073	0.103208	552.043	12.385	0.0020458
hsa-miR-370-3p	254.698	0.103208	509.292	12.2687	0.0167231
hsa-miR-9-5p	501.786	0.103208	1003.47	13.2471488568678	0.0195794
hsa-miR-744-5p	145.175	0	290.351	Inf	0.0207105
hsa-miR-26b-3p	149.734	0	299.469	Inf	0.0220999
hsa-miR-4433b-3p	139.836	0	279.672	Inf	0.0238874
hsa-miR-3679-5p	130.365	0	260.729	Inf	0.0278177
hsa-miR-221-3p	2767	1136.52	4397.48	1.95205	0.0283877
hsa-miR-455-3p	1087.45	0.103208	2174.8	14.363	0.0294037
hsa-miR-505-5p	140.642	0.103208	281.181	11.4117	0.0375894
hsa-miR-6734-5p	135.155	0.103208	270.206	11.3543	0.0379001
hsa-miR-342-5p	110.242	0	220.485	Inf	0.0455281
hsa-miR-10b-5p	3307.1	4763.43	1850.77	-1.36388	0.0457405

## Sheet: S4.
Supplementary Table 4. The differential miRNA Enrichment and Annotation
Subcategory	P-value	P-adjusted	Q-value	Observed	miRNAs/precursors
Rheumatoid arthritis	3.89e-08	2.53e-05	2.53e-05	11	hsa-miR-432-5p; hsa-miR-411-5p; hsa-miR-370-3p; hsa-miR-9-5p; hsa-miR-744-5p; hsa-miR-26b-3p; hsa-miR-4433b-3p; hsa-miR-221-3p; hsa-miR-505-5p; hsa-miR-342-5p; hsa-miR-10b-5p
Osteosarcoma	8.75e-08	2.85e-05	2.85e-05	12	hsa-miR-432-5p; hsa-miR-411-5p; hsa-miR-1908-5p; hsa-miR-370-3p; hsa-miR-9-5p; hsa-miR-744-5p; hsa-miR-26b-3p; hsa-miR-221-3p; hsa-miR-455-3p; hsa-miR-505-5p; hsa-miR-342-5p; hsa-miR-10b-5p
Carcinoma renal cell	5.78e-07	9.41e-05	9.41e-05	11	hsa-miR-432-5p; hsa-miR-411-5p; hsa-miR-370-3p; hsa-miR-9-5p; hsa-miR-744-5p; hsa-miR-26b-3p; hsa-miR-221-3p; hsa-miR-455-3p; hsa-miR-505-5p; hsa-miR-342-5p; hsa-miR-10b-5p
Kidney chromophobe cancer	5.78e-07	9.41e-05	9.41e-05	11	hsa-miR-432-5p; hsa-miR-411-5p; hsa-miR-370-3p; hsa-miR-9-5p; hsa-miR-744-5p; hsa-miR-26b-3p; hsa-miR-221-3p; hsa-miR-455-3p; hsa-miR-505-5p; hsa-miR-342-5p; hsa-miR-10b-5p
Stroke lacunar	1.43e-06	0.000187	0.000187	10	hsa-miR-432-5p; hsa-miR-411-5p; hsa-miR-370-3p; hsa-miR-9-5p; hsa-miR-744-5p; hsa-miR-26b-3p; hsa-miR-221-3p; hsa-miR-455-3p; hsa-miR-505-5p; hsa-miR-342-5p
Schizophrenia	1.12e-05	0.0012171	0.0012171	7	hsa-miR-432-5p; hsa-miR-370-3p; hsa-miR-9-5p; hsa-miR-744-5p; hsa-miR-221-3p; hsa-miR-455-3p; hsa-miR-10b-5p
Breast invasive carcinoma	2.07e-05	0.0016884	0.0016884	10	hsa-miR-432-5p; hsa-miR-411-5p; hsa-miR-370-3p; hsa-miR-9-5p; hsa-miR-26b-3p; hsa-miR-221-3p; hsa-miR-455-3p; hsa-miR-505-5p; hsa-miR-342-5p; hsa-miR-10b-5p
Carcinoma ductal breast	2.07e-05	0.0016884	0.0016884	10	hsa-miR-432-5p; hsa-miR-411-5p; hsa-miR-370-3p; hsa-miR-9-5p; hsa-miR-26b-3p; hsa-miR-221-3p; hsa-miR-455-3p; hsa-miR-505-5p; hsa-miR-342-5p; hsa-miR-10b-5p
Synovial sarcoma	2.82e-05	0.0020362	0.0020362	7	hsa-miR-432-5p; hsa-miR-411-5p; hsa-miR-370-3p; hsa-miR-9-5p; hsa-miR-221-3p; hsa-miR-455-3p; hsa-miR-342-5p
Glioblastoma	3.67e-05	0.002383	0.002383	12	hsa-miR-432-5p; hsa-miR-411-5p; hsa-miR-1908-5p; hsa-miR-370-3p; hsa-miR-9-5p; hsa-miR-744-5p; hsa-miR-26b-3p; hsa-miR-221-3p; hsa-miR-455-3p; hsa-miR-505-5p; hsa-miR-342-5p; hsa-miR-10b-5p
Hodgkin lymphoma	4.03e-05	0.002383	0.002383	9	hsa-miR-370-3p; hsa-miR-9-5p; hsa-miR-744-5p; hsa-miR-26b-3p; hsa-miR-3679-5p; hsa-miR-221-3p; hsa-miR-455-3p; hsa-miR-505-5p; hsa-miR-10b-5p
Glioma	5.29e-05	0.0028723	0.0028723	10	hsa-miR-432-5p; hsa-miR-411-5p; hsa-miR-1908-5p; hsa-miR-370-3p; hsa-miR-9-5p; hsa-miR-744-5p; hsa-miR-221-3p; hsa-miR-455-3p; hsa-miR-342-5p; hsa-miR-10b-5p
Estrogen-receptor negative breast cancer	6.45e-05	0.0032283	0.0032283	11	hsa-miR-432-5p; hsa-miR-411-5p; hsa-miR-1908-5p; hsa-miR-370-3p; hsa-miR-9-5p; hsa-miR-744-5p; hsa-miR-26b-3p; hsa-miR-221-3p; hsa-miR-455-3p; hsa-miR-342-5p; hsa-miR-10b-5p
Esophageal cancer	7.35e-05	0.0032526	0.0032526	13	hsa-miR-432-5p; hsa-miR-1908-5p; hsa-miR-370-3p; hsa-miR-9-5p; hsa-miR-744-5p; hsa-miR-26b-3p; hsa-miR-4433b-3p; hsa-miR-3679-5p; hsa-miR-221-3p; hsa-miR-505-5p; hsa-miR-6734-5p; hsa-miR-342-5p; hsa-miR-10b-5p
Her2-receptor positive breast cancer	8.49e-05	0.0032526	0.0032526	11	hsa-miR-432-5p; hsa-miR-411-5p; hsa-miR-1908-5p; hsa-miR-370-3p; hsa-miR-9-5p; hsa-miR-744-5p; hsa-miR-26b-3p; hsa-miR-221-3p; hsa-miR-455-3p; hsa-miR-505-5p; hsa-miR-10b-5p
Lymphoma	8.14e-05	0.0032526	0.0032526	10	hsa-miR-411-5p; hsa-miR-370-3p; hsa-miR-9-5p; hsa-miR-744-5p; hsa-miR-26b-3p; hsa-miR-221-3p; hsa-miR-455-3p; hsa-miR-505-5p; hsa-miR-342-5p; hsa-miR-10b-5p
Progesterone-receptor negative breast cancer	8.36e-05	0.0032526	0.0032526	11	hsa-miR-432-5p; hsa-miR-411-5p; hsa-miR-1908-5p; hsa-miR-370-3p; hsa-miR-9-5p; hsa-miR-744-5p; hsa-miR-26b-3p; hsa-miR-221-3p; hsa-miR-455-3p; hsa-miR-342-5p; hsa-miR-10b-5p
Adrenocortical carcinoma	9.97e-05	0.003607	0.003607	7	hsa-miR-432-5p; hsa-miR-411-5p; hsa-miR-370-3p; hsa-miR-9-5p; hsa-miR-221-3p; hsa-miR-455-3p; hsa-miR-10b-5p
Multiple myeloma	0.000105	0.0036147	0.0036147	8	hsa-miR-370-3p; hsa-miR-9-5p; hsa-miR-744-5p; hsa-miR-221-3p; hsa-miR-455-3p; hsa-miR-505-5p; hsa-miR-342-5p; hsa-miR-10b-5p
Interstitial lung disease	0.000139	0.0045324	0.0045324	4	hsa-miR-370-3p; hsa-miR-9-5p; hsa-miR-221-3p; hsa-miR-10b-5p
Atrial fibrillation	0.000163	0.0048261	0.0048261	4	hsa-miR-432-5p; hsa-miR-9-5p; hsa-miR-221-3p; hsa-miR-10b-5p
Estrogen-receptor positive breast cancer	0.000162	0.0048261	0.0048261	11	hsa-miR-432-5p; hsa-miR-411-5p; hsa-miR-1908-5p; hsa-miR-370-3p; hsa-miR-9-5p; hsa-miR-744-5p; hsa-miR-26b-3p; hsa-miR-455-3p; hsa-miR-505-5p; hsa-miR-342-5p; hsa-miR-10b-5p
Systemic scleroderma	0.000176	0.0049835	0.0049835	4	hsa-miR-370-3p; hsa-miR-9-5p; hsa-miR-221-3p; hsa-miR-10b-5p
Abdominal aortic aneurysm	0.000252	0.0050261	0.0050261	4	hsa-miR-411-5p; hsa-miR-370-3p; hsa-miR-9-5p; hsa-miR-221-3p
Alzheimer disease	0.00022	0.0050261	0.0050261	12	hsa-miR-432-5p; hsa-miR-411-5p; hsa-miR-1908-5p; hsa-miR-370-3p; hsa-miR-9-5p; hsa-miR-744-5p; hsa-miR-26b-3p; hsa-miR-221-3p; hsa-miR-455-3p; hsa-miR-505-5p; hsa-miR-342-5p; hsa-miR-10b-5p
Amyotrophic lateral sclerosis	0.000252	0.0050261	0.0050261	9	hsa-miR-432-5p; hsa-miR-1908-5p; hsa-miR-370-3p; hsa-miR-9-5p; hsa-miR-744-5p; hsa-miR-221-3p; hsa-miR-455-3p; hsa-miR-342-5p; hsa-miR-10b-5p
Cardiovascular disease	0.000228	0.0050261	0.0050261	8	hsa-miR-432-5p; hsa-miR-9-5p; hsa-miR-744-5p; hsa-miR-4433b-3p; hsa-miR-221-3p; hsa-miR-505-5p; hsa-miR-342-5p; hsa-miR-10b-5p
Iga glomerulonephritis	0.00027	0.0050261	0.0050261	4	hsa-miR-370-3p; hsa-miR-9-5p; hsa-miR-221-3p; hsa-miR-10b-5p
Melanoma	0.000223	0.0050261	0.0050261	10	hsa-miR-411-5p; hsa-miR-1908-5p; hsa-miR-370-3p; hsa-miR-9-5p; hsa-miR-744-5p; hsa-miR-26b-3p; hsa-miR-221-3p; hsa-miR-455-3p; hsa-miR-342-5p; hsa-miR-10b-5p
Multiple sclerosis relapsing-remitting	0.000196	0.0050261	0.0050261	8	hsa-miR-1908-5p; hsa-miR-370-3p; hsa-miR-9-5p; hsa-miR-744-5p; hsa-miR-221-3p; hsa-miR-455-3p; hsa-miR-505-5p; hsa-miR-10b-5p
Niemann-pick disease	0.00027	0.0050261	0.0050261	4	hsa-miR-432-5p; hsa-miR-411-5p; hsa-miR-221-3p; hsa-miR-10b-5p
Niemann-pick disease type c	0.000252	0.0050261	0.0050261	4	hsa-miR-432-5p; hsa-miR-411-5p; hsa-miR-221-3p; hsa-miR-10b-5p
Periodontitis	0.00022	0.0050261	0.0050261	4	hsa-miR-370-3p; hsa-miR-9-5p; hsa-miR-221-3p; hsa-miR-10b-5p
Pituitary adenoma	0.000261	0.0050261	0.0050261	7	hsa-miR-432-5p; hsa-miR-370-3p; hsa-miR-9-5p; hsa-miR-744-5p; hsa-miR-221-3p; hsa-miR-455-3p; hsa-miR-10b-5p
Sarcoma	0.00027	0.0050261	0.0050261	4	hsa-miR-370-3p; hsa-miR-9-5p; hsa-miR-221-3p; hsa-miR-10b-5p
Basal cell carcinoma	0.000329	0.0052225	0.0052225	4	hsa-miR-9-5p; hsa-miR-221-3p; hsa-miR-455-3p; hsa-miR-10b-5p
Chronic obstructive pulmonary disease	0.000311	0.0052225	0.0052225	5	hsa-miR-370-3p; hsa-miR-9-5p; hsa-miR-221-3p; hsa-miR-505-5p; hsa-miR-10b-5p
Inflammatory bowel disease	0.000329	0.0052225	0.0052225	4	hsa-miR-370-3p; hsa-miR-9-5p; hsa-miR-221-3p; hsa-miR-10b-5p
Neurodegenerative diseases	0.00032	0.0052225	0.0052225	11	hsa-miR-432-5p; hsa-miR-411-5p; hsa-miR-370-3p; hsa-miR-9-5p; hsa-miR-744-5p; hsa-miR-26b-3p; hsa-miR-221-3p; hsa-miR-455-3p; hsa-miR-505-5p; hsa-miR-342-5p; hsa-miR-10b-5p
Systemic lupus erythematosus	0.000308	0.0052225	0.0052225	4	hsa-miR-370-3p; hsa-miR-9-5p; hsa-miR-221-3p; hsa-miR-10b-5p
Thyroid carcinoma	0.000328	0.0052225	0.0052225	9	hsa-miR-411-5p; hsa-miR-9-5p; hsa-miR-744-5p; hsa-miR-26b-3p; hsa-miR-221-3p; hsa-miR-455-3p; hsa-miR-505-5p; hsa-miR-6734-5p; hsa-miR-10b-5p
Rectum adenocarcinoma	0.000338	0.005234	0.005234	8	hsa-miR-432-5p; hsa-miR-370-3p; hsa-miR-744-5p; hsa-miR-26b-3p; hsa-miR-455-3p; hsa-miR-505-5p; hsa-miR-342-5p; hsa-miR-10b-5p
Leukemia	0.000362	0.0054758	0.0054758	11	hsa-miR-432-5p; hsa-miR-411-5p; hsa-miR-370-3p; hsa-miR-9-5p; hsa-miR-744-5p; hsa-miR-26b-3p; hsa-miR-221-3p; hsa-miR-455-3p; hsa-miR-505-5p; hsa-miR-342-5p; hsa-miR-10b-5p
Pancreatic adenocarcinoma	0.000396	0.0054891	0.0054891	9	hsa-miR-432-5p; hsa-miR-411-5p; hsa-miR-370-3p; hsa-miR-744-5p; hsa-miR-26b-3p; hsa-miR-221-3p; hsa-miR-505-5p; hsa-miR-342-5p; hsa-miR-10b-5p
Pre-eclampsia	0.000373	0.0054891	0.0054891	4	hsa-miR-370-3p; hsa-miR-9-5p; hsa-miR-221-3p; hsa-miR-10b-5p
Pulmonary tuberculosis	0.000396	0.0054891	0.0054891	4	hsa-miR-370-3p; hsa-miR-9-5p; hsa-miR-221-3p; hsa-miR-10b-5p
Type 2 diabetes mellitus	0.000396	0.0054891	0.0054891	4	hsa-miR-370-3p; hsa-miR-9-5p; hsa-miR-221-3p; hsa-miR-10b-5p
Crohn disease	0.000446	0.0056982	0.0056982	4	hsa-miR-411-5p; hsa-miR-370-3p; hsa-miR-221-3p; hsa-miR-10b-5p
Multiple sclerosis	0.000421	0.0056982	0.0056982	4	hsa-miR-370-3p; hsa-miR-9-5p; hsa-miR-221-3p; hsa-miR-10b-5p
Osteoarthritis	0.000446	0.0056982	0.0056982	4	hsa-miR-411-5p; hsa-miR-370-3p; hsa-miR-9-5p; hsa-miR-221-3p
Uterine corpus endometrial carcinoma	0.00043	0.0056982	0.0056982	9	hsa-miR-432-5p; hsa-miR-411-5p; hsa-miR-370-3p; hsa-miR-9-5p; hsa-miR-744-5p; hsa-miR-26b-3p; hsa-miR-221-3p; hsa-miR-455-3p; hsa-miR-10b-5p
Lung disease	0.000488	0.0061131	0.0061131	8	hsa-miR-432-5p; hsa-miR-370-3p; hsa-miR-9-5p; hsa-miR-744-5p; hsa-miR-221-3p; hsa-miR-455-3p; hsa-miR-505-5p; hsa-miR-342-5p
Basal-like breast cancer	0.000523	0.0063879	0.0063879	6	hsa-miR-9-5p; hsa-miR-744-5p; hsa-miR-221-3p; hsa-miR-455-3p; hsa-miR-342-5p; hsa-miR-10b-5p
Hepatitis b	0.00053	0.0063879	0.0063879	4	hsa-miR-370-3p; hsa-miR-9-5p; hsa-miR-221-3p; hsa-miR-10b-5p
Neuroblastoma	0.000604	0.007144	0.007144	5	hsa-miR-432-5p; hsa-miR-9-5p; hsa-miR-221-3p; hsa-miR-342-5p; hsa-miR-10b-5p
Heart disease	0.000632	0.0072179	0.0072179	8	hsa-miR-1908-5p; hsa-miR-370-3p; hsa-miR-9-5p; hsa-miR-744-5p; hsa-miR-221-3p; hsa-miR-455-3p; hsa-miR-342-5p; hsa-miR-10b-5p
Ulcerative colitis	0.000624	0.0072179	0.0072179	4	hsa-miR-370-3p; hsa-miR-9-5p; hsa-miR-221-3p; hsa-miR-10b-5p
Cervical squamous cell carcinoma	0.000723	0.0079154	0.0079154	6	hsa-miR-432-5p; hsa-miR-411-5p; hsa-miR-370-3p; hsa-miR-9-5p; hsa-miR-505-5p; hsa-miR-10b-5p
Gastric adenocarcinoma	0.000716	0.0079154	0.0079154	8	hsa-miR-432-5p; hsa-miR-411-5p; hsa-miR-9-5p; hsa-miR-744-5p; hsa-miR-221-3p; hsa-miR-455-3p; hsa-miR-342-5p; hsa-miR-10b-5p
Hepatitis	0.00073	0.0079154	0.0079154	4	hsa-miR-370-3p; hsa-miR-9-5p; hsa-miR-221-3p; hsa-miR-10b-5p
Vascular diseases	0.00076	0.0081143	0.0081143	11	hsa-miR-432-5p; hsa-miR-411-5p; hsa-miR-370-3p; hsa-miR-9-5p; hsa-miR-744-5p; hsa-miR-26b-3p; hsa-miR-221-3p; hsa-miR-455-3p; hsa-miR-505-5p; hsa-miR-342-5p; hsa-miR-10b-5p
Breast cancer	0.000898	0.0094302	0.0094302	12	hsa-miR-432-5p; hsa-miR-411-5p; hsa-miR-1908-5p; hsa-miR-370-3p; hsa-miR-9-5p; hsa-miR-744-5p; hsa-miR-26b-3p; hsa-miR-221-3p; hsa-miR-455-3p; hsa-miR-505-5p; hsa-miR-342-5p; hsa-miR-10b-5p
Bladder urothelial carcinoma	0.000992	0.0096392	0.0096392	8	hsa-miR-432-5p; hsa-miR-411-5p; hsa-miR-370-3p; hsa-miR-26b-3p; hsa-miR-221-3p; hsa-miR-455-3p; hsa-miR-505-5p; hsa-miR-10b-5p
Diabetes mellitus	0.000981	0.0096392	0.0096392	9	hsa-miR-432-5p; hsa-miR-370-3p; hsa-miR-9-5p; hsa-miR-744-5p; hsa-miR-221-3p; hsa-miR-455-3p; hsa-miR-505-5p; hsa-miR-342-5p; hsa-miR-10b-5p
Lung cancer	0.000982	0.0096392	0.0096392	10	hsa-miR-432-5p; hsa-miR-411-5p; hsa-miR-370-3p; hsa-miR-9-5p; hsa-miR-744-5p; hsa-miR-26b-3p; hsa-miR-221-3p; hsa-miR-455-3p; hsa-miR-342-5p; hsa-miR-10b-5p
Oral squamous cell carcinoma	0.000976	0.0096392	0.0096392	8	hsa-miR-432-5p; hsa-miR-411-5p; hsa-miR-370-3p; hsa-miR-9-5p; hsa-miR-26b-3p; hsa-miR-221-3p; hsa-miR-455-3p; hsa-miR-10b-5p
Pituitary neoplasms	0.000954	0.0096392	0.0096392	6	hsa-miR-432-5p; hsa-miR-370-3p; hsa-miR-744-5p; hsa-miR-221-3p; hsa-miR-455-3p; hsa-miR-10b-5p
Arthritis	0.0010512	0.0096577	0.0096577	6	hsa-miR-432-5p; hsa-miR-370-3p; hsa-miR-9-5p; hsa-miR-221-3p; hsa-miR-455-3p; hsa-miR-505-5p
Meningioma	0.0010681	0.0096577	0.0096577	5	hsa-miR-432-5p; hsa-miR-370-3p; hsa-miR-9-5p; hsa-miR-221-3p; hsa-miR-10b-5p
Progesterone-receptor positive breast cancer	0.0010612	0.0096577	0.0096577	10	hsa-miR-432-5p; hsa-miR-411-5p; hsa-miR-1908-5p; hsa-miR-370-3p; hsa-miR-9-5p; hsa-miR-744-5p; hsa-miR-455-3p; hsa-miR-505-5p; hsa-miR-342-5p; hsa-miR-10b-5p
Psoriasis	0.0010244	0.0096577	0.0096577	4	hsa-miR-370-3p; hsa-miR-9-5p; hsa-miR-221-3p; hsa-miR-10b-5p
Stomach adenocarcinoma	0.0010601	0.0096577	0.0096577	8	hsa-miR-432-5p; hsa-miR-411-5p; hsa-miR-9-5p; hsa-miR-744-5p; hsa-miR-221-3p; hsa-miR-455-3p; hsa-miR-342-5p; hsa-miR-10b-5p
Colon adenocarcinoma	0.001132	0.0100949	0.0100949	8	hsa-miR-432-5p; hsa-miR-411-5p; hsa-miR-370-3p; hsa-miR-744-5p; hsa-miR-455-3p; hsa-miR-505-5p; hsa-miR-342-5p; hsa-miR-10b-5p
Coronary artery disease	0.0012265	0.0107031	0.0107031	4	hsa-miR-370-3p; hsa-miR-9-5p; hsa-miR-221-3p; hsa-miR-10b-5p
Eye disease	0.0012331	0.0107031	0.0107031	9	hsa-miR-432-5p; hsa-miR-370-3p; hsa-miR-9-5p; hsa-miR-744-5p; hsa-miR-221-3p; hsa-miR-455-3p; hsa-miR-505-5p; hsa-miR-342-5p; hsa-miR-10b-5p
Hepatocellular carcinoma	0.0012498	0.0107054	0.0107054	11	hsa-miR-432-5p; hsa-miR-411-5p; hsa-miR-1908-5p; hsa-miR-370-3p; hsa-miR-9-5p; hsa-miR-744-5p; hsa-miR-26b-3p; hsa-miR-221-3p; hsa-miR-455-3p; hsa-miR-342-5p; hsa-miR-10b-5p
Brain disease	0.0012998	0.0109896	0.0109896	10	hsa-miR-432-5p; hsa-miR-411-5p; hsa-miR-370-3p; hsa-miR-9-5p; hsa-miR-744-5p; hsa-miR-221-3p; hsa-miR-455-3p; hsa-miR-505-5p; hsa-miR-342-5p; hsa-miR-10b-5p
Renal clear cell carcinoma	0.0014838	0.0123839	0.0123839	8	hsa-miR-411-5p; hsa-miR-370-3p; hsa-miR-9-5p; hsa-miR-744-5p; hsa-miR-26b-3p; hsa-miR-455-3p; hsa-miR-342-5p; hsa-miR-10b-5p
Acth-secreting pituitary adenoma	0.0024117	0.0126187	0.0126187	3	hsa-miR-9-5p; hsa-miR-221-3p; hsa-miR-10b-5p
Acute myeloid leukemia	0.0026796	0.0126187	0.0126187	5	hsa-miR-432-5p; hsa-miR-370-3p; hsa-miR-9-5p; hsa-miR-221-3p; hsa-miR-10b-5p
Adenoviridae infections	0.0018731	0.0126187	0.0126187	3	hsa-miR-9-5p; hsa-miR-221-3p; hsa-miR-10b-5p
Adrenal cortical adenoma	0.0019997	0.0126187	0.0126187	3	hsa-miR-9-5p; hsa-miR-221-3p; hsa-miR-10b-5p
Adult t cell leukemia	0.0019997	0.0126187	0.0126187	3	hsa-miR-9-5p; hsa-miR-221-3p; hsa-miR-10b-5p
Angiosarcoma	0.0027137	0.0126187	0.0126187	3	hsa-miR-9-5p; hsa-miR-221-3p; hsa-miR-10b-5p
Anxiety disorders	0.002269	0.0126187	0.0126187	3	hsa-miR-9-5p; hsa-miR-221-3p; hsa-miR-10b-5p
Atherosclerosis	0.0016454	0.0126187	0.0126187	4	hsa-miR-370-3p; hsa-miR-9-5p; hsa-miR-221-3p; hsa-miR-10b-5p
Azoospermia	0.0027137	0.0126187	0.0126187	3	hsa-miR-9-5p; hsa-miR-221-3p; hsa-miR-10b-5p
Barretts esophagus	0.0019997	0.0126187	0.0126187	3	hsa-miR-9-5p; hsa-miR-221-3p; hsa-miR-10b-5p
Bone-invasive pituitary adenoma	0.0017125	0.0126187	0.0126187	4	hsa-miR-432-5p; hsa-miR-411-5p; hsa-miR-370-3p; hsa-miR-342-5p
Breast neoplasms	0.0018867	0.0126187	0.0126187	6	hsa-miR-411-5p; hsa-miR-9-5p; hsa-miR-221-3p; hsa-miR-505-5p; hsa-miR-342-5p; hsa-miR-10b-5p
Cardiomyopathy	0.0027137	0.0126187	0.0126187	3	hsa-miR-9-5p; hsa-miR-221-3p; hsa-miR-10b-5p
Cerebral infarction	0.0027137	0.0126187	0.0126187	3	hsa-miR-9-5p; hsa-miR-221-3p; hsa-miR-10b-5p
Chorea	0.0020728	0.0126187	0.0126187	5	hsa-miR-432-5p; hsa-miR-9-5p; hsa-miR-221-3p; hsa-miR-6734-5p; hsa-miR-10b-5p
Chronic myeloid leukemia	0.002269	0.0126187	0.0126187	3	hsa-miR-9-5p; hsa-miR-221-3p; hsa-miR-10b-5p
Digestive system neoplasms	0.0027137	0.0126187	0.0126187	3	hsa-miR-9-5p; hsa-miR-221-3p; hsa-miR-10b-5p
Dysautonomia familial	0.0020512	0.0126187	0.0126187	6	hsa-miR-411-5p; hsa-miR-370-3p; hsa-miR-9-5p; hsa-miR-744-5p; hsa-miR-221-3p; hsa-miR-455-3p
Eclampsia	0.0024117	0.0126187	0.0126187	3	hsa-miR-9-5p; hsa-miR-221-3p; hsa-miR-10b-5p
Ehrlich tumor carcinoma	0.0027137	0.0126187	0.0126187	3	hsa-miR-9-5p; hsa-miR-221-3p; hsa-miR-10b-5p
Eosinophilic esophagitis	0.0017515	0.0126187	0.0126187	3	hsa-miR-9-5p; hsa-miR-221-3p; hsa-miR-10b-5p
Fatty liver	0.0021317	0.0126187	0.0126187	3	hsa-miR-9-5p; hsa-miR-221-3p; hsa-miR-10b-5p
Fibrosis	0.0027137	0.0126187	0.0126187	3	hsa-miR-9-5p; hsa-miR-221-3p; hsa-miR-10b-5p
Head and neck squamous cell carcinoma	0.0026004	0.0126187	0.0126187	8	hsa-miR-432-5p; hsa-miR-411-5p; hsa-miR-370-3p; hsa-miR-9-5p; hsa-miR-26b-3p; hsa-miR-455-3p; hsa-miR-505-5p; hsa-miR-342-5p
Helplessness learned	0.0025599	0.0126187	0.0126187	3	hsa-miR-9-5p; hsa-miR-221-3p; hsa-miR-10b-5p
Hepatoblastoma	0.0024117	0.0126187	0.0126187	3	hsa-miR-9-5p; hsa-miR-221-3p; hsa-miR-10b-5p
Huntington disease	0.0022267	0.0126187	0.0126187	6	hsa-miR-432-5p; hsa-miR-1908-5p; hsa-miR-9-5p; hsa-miR-221-3p; hsa-miR-6734-5p; hsa-miR-10b-5p
Ischemia	0.0024117	0.0126187	0.0126187	3	hsa-miR-9-5p; hsa-miR-221-3p; hsa-miR-10b-5p
Kidney cancer	0.0019254	0.0126187	0.0126187	4	hsa-miR-370-3p; hsa-miR-9-5p; hsa-miR-221-3p; hsa-miR-10b-5p
Laryngeal neoplasms	0.0027137	0.0126187	0.0126187	3	hsa-miR-9-5p; hsa-miR-221-3p; hsa-miR-10b-5p
Leiomyoma	0.0025599	0.0126187	0.0126187	3	hsa-miR-9-5p; hsa-miR-221-3p; hsa-miR-10b-5p
Leukemia b-cell	0.0024117	0.0126187	0.0126187	3	hsa-miR-9-5p; hsa-miR-221-3p; hsa-miR-10b-5p
Leukemia myeloid chronic-phase	0.0025599	0.0126187	0.0126187	3	hsa-miR-9-5p; hsa-miR-221-3p; hsa-miR-10b-5p
Lichen planus oral	0.0021317	0.0126187	0.0126187	3	hsa-miR-9-5p; hsa-miR-221-3p; hsa-miR-10b-5p
Lung adenocarcinoma	0.0021294	0.0126187	0.0126187	10	hsa-miR-432-5p; hsa-miR-411-5p; hsa-miR-370-3p; hsa-miR-9-5p; hsa-miR-744-5p; hsa-miR-26b-3p; hsa-miR-221-3p; hsa-miR-455-3p; hsa-miR-505-5p; hsa-miR-342-5p
Lymphoma large-cell anaplastic	0.0024117	0.0126187	0.0126187	3	hsa-miR-9-5p; hsa-miR-221-3p; hsa-miR-10b-5p
Lymphoma t-cell	0.0027137	0.0126187	0.0126187	3	hsa-miR-9-5p; hsa-miR-221-3p; hsa-miR-10b-5p
Male infertility	0.002269	0.0126187	0.0126187	3	hsa-miR-9-5p; hsa-miR-221-3p; hsa-miR-10b-5p
Mantle cell lymphoma	0.0027137	0.0126187	0.0126187	3	hsa-miR-9-5p; hsa-miR-221-3p; hsa-miR-10b-5p
Mesothelioma	0.0025599	0.0126187	0.0126187	3	hsa-miR-9-5p; hsa-miR-221-3p; hsa-miR-10b-5p
Musculoskeletal abnormalities	0.0027137	0.0126187	0.0126187	3	hsa-miR-9-5p; hsa-miR-221-3p; hsa-miR-10b-5p
Myocardium	0.0025599	0.0126187	0.0126187	3	hsa-miR-9-5p; hsa-miR-221-3p; hsa-miR-10b-5p
Nasopharyngeal cancer	0.0021394	0.0126187	0.0126187	9	hsa-miR-432-5p; hsa-miR-1908-5p; hsa-miR-370-3p; hsa-miR-744-5p; hsa-miR-26b-3p; hsa-miR-221-3p; hsa-miR-455-3p; hsa-miR-505-5p; hsa-miR-10b-5p
Nasopharynx carcinoma	0.0018061	0.0126187	0.0126187	9	hsa-miR-432-5p; hsa-miR-1908-5p; hsa-miR-370-3p; hsa-miR-9-5p; hsa-miR-744-5p; hsa-miR-26b-3p; hsa-miR-221-3p; hsa-miR-455-3p; hsa-miR-505-5p
Nephrosclerosis	0.0025599	0.0126187	0.0126187	3	hsa-miR-9-5p; hsa-miR-221-3p; hsa-miR-10b-5p
Ovarian cancer	0.0015344	0.0126187	0.0126187	7	hsa-miR-411-5p; hsa-miR-1908-5p; hsa-miR-370-3p; hsa-miR-9-5p; hsa-miR-221-3p; hsa-miR-455-3p; hsa-miR-10b-5p
Pain	0.002269	0.0126187	0.0126187	3	hsa-miR-9-5p; hsa-miR-221-3p; hsa-miR-10b-5p
Pancreatic cancer	0.0021361	0.0126187	0.0126187	13	hsa-miR-411-5p; hsa-miR-1908-5p; hsa-miR-370-3p; hsa-miR-9-5p; hsa-miR-744-5p; hsa-miR-26b-3p; hsa-miR-4433b-3p; hsa-miR-3679-5p; hsa-miR-221-3p; hsa-miR-455-3p; hsa-miR-505-5p; hsa-miR-342-5p; hsa-miR-10b-5p
Periodontal disease	0.0025599	0.0126187	0.0126187	3	hsa-miR-370-3p; hsa-miR-9-5p; hsa-miR-221-3p
Precursor b-cell lymphoblastic leukemia-lymphoma	0.002269	0.0126187	0.0126187	3	hsa-miR-9-5p; hsa-miR-221-3p; hsa-miR-10b-5p
Precursor cell lymphoblastic leukemia-lymphoma	0.0020728	0.0126187	0.0126187	5	hsa-miR-432-5p; hsa-miR-9-5p; hsa-miR-744-5p; hsa-miR-221-3p; hsa-miR-10b-5p
Progressive supranuclear palsy	0.0020772	0.0126187	0.0126187	4	hsa-miR-1908-5p; hsa-miR-9-5p; hsa-miR-221-3p; hsa-miR-505-5p
Reperfusion injury	0.0027137	0.0126187	0.0126187	3	hsa-miR-9-5p; hsa-miR-221-3p; hsa-miR-10b-5p
Retinal neovascularization	0.0025599	0.0126187	0.0126187	3	hsa-miR-9-5p; hsa-miR-221-3p; hsa-miR-10b-5p
Rhinitis allergic perennial	0.0027137	0.0126187	0.0126187	3	hsa-miR-9-5p; hsa-miR-221-3p; hsa-miR-10b-5p
Salivary gland cancer	0.0027137	0.0126187	0.0126187	3	hsa-miR-9-5p; hsa-miR-221-3p; hsa-miR-10b-5p
Sepsis	0.0027137	0.0126187	0.0126187	3	hsa-miR-9-5p; hsa-miR-221-3p; hsa-miR-10b-5p
Testicular cancer	0.0025599	0.0126187	0.0126187	3	hsa-miR-9-5p; hsa-miR-221-3p; hsa-miR-10b-5p
Thoracic aortic aneurysm	0.0021317	0.0126187	0.0126187	3	hsa-miR-9-5p; hsa-miR-221-3p; hsa-miR-10b-5p
Toxoplasma	0.0027137	0.0126187	0.0126187	3	hsa-miR-9-5p; hsa-miR-221-3p; hsa-miR-10b-5p
Toxoplasmosis	0.0024117	0.0126187	0.0126187	3	hsa-miR-9-5p; hsa-miR-221-3p; hsa-miR-10b-5p
Trophoblasts	0.002269	0.0126187	0.0126187	3	hsa-miR-9-5p; hsa-miR-221-3p; hsa-miR-10b-5p
Choriocarcinoma	0.0028731	0.0127987	0.0127987	3	hsa-miR-9-5p; hsa-miR-221-3p; hsa-miR-10b-5p
Cystic fibrosis	0.0030382	0.0127987	0.0127987	3	hsa-miR-370-3p; hsa-miR-9-5p; hsa-miR-221-3p
Diabetic retinopathy	0.0030382	0.0127987	0.0127987	3	hsa-miR-370-3p; hsa-miR-9-5p; hsa-miR-221-3p
Glomerulonephritis	0.0030382	0.0127987	0.0127987	3	hsa-miR-370-3p; hsa-miR-9-5p; hsa-miR-221-3p
Hematologic cancer	0.0030382	0.0127987	0.0127987	3	hsa-miR-9-5p; hsa-miR-221-3p; hsa-miR-10b-5p
Intermediate coronary syndrome	0.0030382	0.0127987	0.0127987	3	hsa-miR-370-3p; hsa-miR-9-5p; hsa-miR-221-3p
Leprosy	0.0030382	0.0127987	0.0127987	3	hsa-miR-370-3p; hsa-miR-9-5p; hsa-miR-221-3p
Mycosis fungoides	0.0028731	0.0127987	0.0127987	3	hsa-miR-9-5p; hsa-miR-221-3p; hsa-miR-10b-5p
Myeloid leukemia	0.0028731	0.0127987	0.0127987	3	hsa-miR-9-5p; hsa-miR-221-3p; hsa-miR-10b-5p
Myeloproliferative disorders	0.0030382	0.0127987	0.0127987	3	hsa-miR-9-5p; hsa-miR-221-3p; hsa-miR-10b-5p
Pancreatic ductal adenocarcinoma	0.0029558	0.0127987	0.0127987	5	hsa-miR-411-5p; hsa-miR-744-5p; hsa-miR-221-3p; hsa-miR-455-3p; hsa-miR-10b-5p
Polycystic kidney diseases	0.0028731	0.0127987	0.0127987	3	hsa-miR-9-5p; hsa-miR-221-3p; hsa-miR-10b-5p
Small cell carcinoma	0.0028731	0.0127987	0.0127987	3	hsa-miR-9-5p; hsa-miR-221-3p; hsa-miR-10b-5p
Small cell lung cancer	0.0030473	0.0127987	0.0127987	6	hsa-miR-9-5p; hsa-miR-221-3p; hsa-miR-455-3p; hsa-miR-505-5p; hsa-miR-342-5p; hsa-miR-10b-5p
Stroke	0.0030382	0.0127987	0.0127987	3	hsa-miR-9-5p; hsa-miR-221-3p; hsa-miR-10b-5p
Autistic disorder	0.0032091	0.0132005	0.0132005	3	hsa-miR-9-5p; hsa-miR-221-3p; hsa-miR-10b-5p
Kaposi sarcoma	0.0032091	0.0132005	0.0132005	3	hsa-miR-370-3p; hsa-miR-9-5p; hsa-miR-10b-5p
Kidney diseases	0.0032241	0.0132005	0.0132005	6	hsa-miR-432-5p; hsa-miR-370-3p; hsa-miR-9-5p; hsa-miR-744-5p; hsa-miR-221-3p; hsa-miR-10b-5p
Neutropenia	0.0032091	0.0132005	0.0132005	3	hsa-miR-370-3p; hsa-miR-9-5p; hsa-miR-221-3p
Pulmonary fibrosis	0.0033859	0.0137764	0.0137764	3	hsa-miR-370-3p; hsa-miR-9-5p; hsa-miR-221-3p
Aortic valve stenosis	0.0035686	0.0139948	0.0139948	3	hsa-miR-9-5p; hsa-miR-221-3p; hsa-miR-10b-5p
Atopic dermatitis	0.0035686	0.0139948	0.0139948	3	hsa-miR-370-3p; hsa-miR-9-5p; hsa-miR-221-3p
Lung small cell carcinoma	0.0035361	0.0139948	0.0139948	6	hsa-miR-9-5p; hsa-miR-221-3p; hsa-miR-455-3p; hsa-miR-505-5p; hsa-miR-342-5p; hsa-miR-10b-5p
Osteoporosis	0.0035686	0.0139948	0.0139948	3	hsa-miR-370-3p; hsa-miR-9-5p; hsa-miR-221-3p
Prostate adenocarcinoma	0.0034703	0.0139948	0.0139948	7	hsa-miR-432-5p; hsa-miR-411-5p; hsa-miR-370-3p; hsa-miR-9-5p; hsa-miR-221-3p; hsa-miR-455-3p; hsa-miR-342-5p
Rectum cancer	0.0035686	0.0139948	0.0139948	3	hsa-miR-9-5p; hsa-miR-221-3p; hsa-miR-10b-5p
Intracranial aneurysm	0.0036671	0.0142952	0.0142952	6	hsa-miR-432-5p; hsa-miR-370-3p; hsa-miR-9-5p; hsa-miR-3679-5p; hsa-miR-221-3p; hsa-miR-10b-5p
Rhabdomyosarcoma	0.0037572	0.0144731	0.0144731	3	hsa-miR-9-5p; hsa-miR-221-3p; hsa-miR-10b-5p
Skin cancer	0.0037572	0.0144731	0.0144731	3	hsa-miR-9-5p; hsa-miR-221-3p; hsa-miR-10b-5p
Prostatic neoplasms	0.0038236	0.0146422	0.0146422	5	hsa-miR-432-5p; hsa-miR-370-3p; hsa-miR-9-5p; hsa-miR-221-3p; hsa-miR-10b-5p
Diabetic nephropathies	0.0041528	0.0158097	0.0158097	3	hsa-miR-9-5p; hsa-miR-221-3p; hsa-miR-10b-5p
Acute promyelocytic leukemia	0.0043598	0.0164058	0.0164058	3	hsa-miR-9-5p; hsa-miR-221-3p; hsa-miR-10b-5p
Dermatitis	0.0043598	0.0164058	0.0164058	3	hsa-miR-370-3p; hsa-miR-9-5p; hsa-miR-221-3p
Brain cancer	0.004573	0.0170115	0.0170115	3	hsa-miR-370-3p; hsa-miR-221-3p; hsa-miR-10b-5p
Ewing sarcoma	0.004573	0.0170115	0.0170115	3	hsa-miR-9-5p; hsa-miR-221-3p; hsa-miR-10b-5p
Acute myocardial infarction	0.0046562	0.0171254	0.0171254	2	hsa-miR-370-3p; hsa-miR-221-3p
Neurofibromatosis 1	0.0046562	0.0171254	0.0171254	2	hsa-miR-370-3p; hsa-miR-10b-5p
Dilated cardiomyopathy	0.0047925	0.0174297	0.0174297	3	hsa-miR-370-3p; hsa-miR-9-5p; hsa-miR-221-3p
Endometriosis	0.0047925	0.0174297	0.0174297	3	hsa-miR-370-3p; hsa-miR-9-5p; hsa-miR-221-3p
Carcinoma lung non-small-cell	0.0048804	0.0175533	0.0175533	4	hsa-miR-370-3p; hsa-miR-9-5p; hsa-miR-221-3p; hsa-miR-10b-5p
Medulloblastoma	0.004854	0.0175533	0.0175533	6	hsa-miR-432-5p; hsa-miR-370-3p; hsa-miR-9-5p; hsa-miR-26b-3p; hsa-miR-221-3p; hsa-miR-10b-5p
Seizures	0.0050184	0.0179504	0.0179504	3	hsa-miR-9-5p; hsa-miR-455-3p; hsa-miR-342-5p
Thyroid cancer	0.0052907	0.0188211	0.0188211	5	hsa-miR-432-5p; hsa-miR-411-5p; hsa-miR-9-5p; hsa-miR-221-3p; hsa-miR-455-3p
Dermatomyositis	0.0054665	0.0192361	0.0192361	4	hsa-miR-432-5p; hsa-miR-370-3p; hsa-miR-221-3p; hsa-miR-10b-5p
Urinary bladder cancer	0.0054665	0.0192361	0.0192361	4	hsa-miR-432-5p; hsa-miR-9-5p; hsa-miR-744-5p; hsa-miR-221-3p
Acute lymphocytic leukemia	0.0057346	0.0194843	0.0194843	3	hsa-miR-9-5p; hsa-miR-221-3p; hsa-miR-10b-5p
Carcinoma	0.0056942	0.0194843	0.0194843	9	hsa-miR-432-5p; hsa-miR-411-5p; hsa-miR-370-3p; hsa-miR-9-5p; hsa-miR-744-5p; hsa-miR-26b-3p; hsa-miR-455-3p; hsa-miR-505-5p; hsa-miR-342-5p
Uterus cancer	0.0059363	0.0196169	0.0196169	4	hsa-miR-411-5p; hsa-miR-9-5p; hsa-miR-221-3p; hsa-miR-10b-5p
Facioscapulohumeral muscular dystrophy	0.0062449	0.0204293	0.0204293	3	hsa-miR-9-5p; hsa-miR-221-3p; hsa-miR-10b-5p
Lupus nephritis	0.0062449	0.0204293	0.0204293	3	hsa-miR-9-5p; hsa-miR-221-3p; hsa-miR-10b-5p
Prolactinoma	0.0067818	0.0220749	0.0220749	3	hsa-miR-9-5p; hsa-miR-221-3p; hsa-miR-10b-5p
Chordoma	0.0069568	0.0225317	0.0225317	4	hsa-miR-1908-5p; hsa-miR-9-5p; hsa-miR-744-5p; hsa-miR-221-3p
Hepatitis c	0.0073458	0.0236739	0.0236739	3	hsa-miR-370-3p; hsa-miR-9-5p; hsa-miR-10b-5p
Fibromyalgia	0.0076381	0.0244946	0.0244946	3	hsa-miR-370-3p; hsa-miR-744-5p; hsa-miR-221-3p
Aids dementia complex	0.0082433	0.0258	0.0258	3	hsa-miR-432-5p; hsa-miR-9-5p; hsa-miR-221-3p
Duke C	0.0082304	0.0258	0.0258	2	hsa-miR-221-3p; hsa-miR-10b-5p
Endometrial cancer	0.0082433	0.0258	0.0258	3	hsa-miR-411-5p; hsa-miR-9-5p; hsa-miR-221-3p
Intrahepatic cholangiocarcinoma	0.0082433	0.0258	0.0258	3	hsa-miR-744-5p; hsa-miR-221-3p; hsa-miR-455-3p
Myocardial infarction	0.0082433	0.0258	0.0258	3	hsa-miR-370-3p; hsa-miR-9-5p; hsa-miR-221-3p
Biliary tract cancer	0.0086632	0.0269844	0.0269844	7	hsa-miR-1908-5p; hsa-miR-370-3p; hsa-miR-744-5p; hsa-miR-4433b-3p; hsa-miR-3679-5p; hsa-miR-221-3p; hsa-miR-6734-5p
Anencephaly	0.0089158	0.0273782	0.0273782	2	hsa-miR-370-3p; hsa-miR-9-5p
Central nervous system lymphoma	0.0089158	0.0273782	0.0273782	2	hsa-miR-432-5p; hsa-miR-9-5p
Malignant melanoma	0.0089158	0.0273782	0.0273782	2	hsa-miR-9-5p; hsa-miR-455-3p
Papillary renal cell carcinoma	0.0091061	0.0278314	0.0278314	7	hsa-miR-432-5p; hsa-miR-411-5p; hsa-miR-370-3p; hsa-miR-9-5p; hsa-miR-744-5p; hsa-miR-342-5p; hsa-miR-10b-5p
Cardiomegaly	0.0092037	0.027998	0.027998	3	hsa-miR-9-5p; hsa-miR-221-3p; hsa-miR-10b-5p
Fragile x syndrome	0.0095379	0.0286138	0.0286138	3	hsa-miR-432-5p; hsa-miR-9-5p; hsa-miR-221-3p
Non-small cell lung cancer	0.0095379	0.0286138	0.0286138	3	hsa-miR-9-5p; hsa-miR-221-3p; hsa-miR-455-3p
Temporal lobe epilepsy	0.0095379	0.0286138	0.0286138	3	hsa-miR-432-5p; hsa-miR-411-5p; hsa-miR-221-3p
Friedreich ataxia	0.0096261	0.0287459	0.0287459	2	hsa-miR-9-5p; hsa-miR-505-5p
Cholangiocarcinoma	0.0099183	0.0294831	0.0294831	9	hsa-miR-432-5p; hsa-miR-1908-5p; hsa-miR-370-3p; hsa-miR-9-5p; hsa-miR-26b-3p; hsa-miR-221-3p; hsa-miR-455-3p; hsa-miR-505-5p; hsa-miR-10b-5p
Cervical adenocarcinoma	0.0109467	0.029638	0.029638	3	hsa-miR-370-3p; hsa-miR-9-5p; hsa-miR-221-3p
Gait ataxia	0.0103611	0.029638	0.029638	2	hsa-miR-9-5p; hsa-miR-505-5p
Myotonic dystrophy	0.0113169	0.029638	0.029638	3	hsa-miR-432-5p; hsa-miR-9-5p; hsa-miR-221-3p
Acute myelocytic leukemia	0.0120794	0.0303321	0.0303321	3	hsa-miR-432-5p; hsa-miR-9-5p; hsa-miR-221-3p
Chronic lymphocytic leukemia	0.0120794	0.0303321	0.0303321	3	hsa-miR-370-3p; hsa-miR-9-5p; hsa-miR-221-3p
Hypertension	0.0121142	0.0303321	0.0303321	5	hsa-miR-370-3p; hsa-miR-9-5p; hsa-miR-744-5p; hsa-miR-221-3p; hsa-miR-10b-5p
Kidney renal papillary cell carcinoma	0.0124237	0.0309878	0.0309878	7	hsa-miR-432-5p; hsa-miR-411-5p; hsa-miR-370-3p; hsa-miR-9-5p; hsa-miR-744-5p; hsa-miR-342-5p; hsa-miR-10b-5p
Lung squamous cell carcinoma	0.0130129	0.0323336	0.0323336	8	hsa-miR-432-5p; hsa-miR-370-3p; hsa-miR-9-5p; hsa-miR-26b-3p; hsa-miR-221-3p; hsa-miR-455-3p; hsa-miR-505-5p; hsa-miR-342-5p
Asthma	0.0132785	0.0328681	0.0328681	3	hsa-miR-370-3p; hsa-miR-9-5p; hsa-miR-10b-5p
Epilepsy temporal lobe	0.014115	0.034675	0.034675	3	hsa-miR-9-5p; hsa-miR-221-3p; hsa-miR-10b-5p
Retinal degeneration	0.014115	0.034675	0.034675	3	hsa-miR-9-5p; hsa-miR-221-3p; hsa-miR-10b-5p
Gastric cancer	0.0146263	0.035697	0.035697	13	hsa-miR-432-5p; hsa-miR-1908-5p; hsa-miR-370-3p; hsa-miR-9-5p; hsa-miR-744-5p; hsa-miR-26b-3p; hsa-miR-4433b-3p; hsa-miR-3679-5p; hsa-miR-221-3p; hsa-miR-455-3p; hsa-miR-505-5p; hsa-miR-342-5p; hsa-miR-10b-5p
Intellectual disability	0.0146407	0.035697	0.035697	6	hsa-miR-411-5p; hsa-miR-9-5p; hsa-miR-744-5p; hsa-miR-221-3p; hsa-miR-455-3p; hsa-miR-10b-5p
Down syndrome	0.0150143	0.0364713	0.0364713	4	hsa-miR-411-5p; hsa-miR-1908-5p; hsa-miR-9-5p; hsa-miR-221-3p
Bone disease	0.0157156	0.0373578	0.0373578	7	hsa-miR-432-5p; hsa-miR-370-3p; hsa-miR-9-5p; hsa-miR-744-5p; hsa-miR-455-3p; hsa-miR-505-5p; hsa-miR-342-5p
Ependymoma	0.0168784	0.0373578	0.0373578	4	hsa-miR-411-5p; hsa-miR-9-5p; hsa-miR-221-3p; hsa-miR-10b-5p
Liver cirrhosis	0.0158781	0.0373578	0.0373578	3	hsa-miR-370-3p; hsa-miR-9-5p; hsa-miR-10b-5p
Muscular dystrophy duchenne	0.0170945	0.0373578	0.0373578	2	hsa-miR-432-5p; hsa-miR-221-3p
Epstein-barr virus infections	0.0177624	0.0377886	0.0377886	3	hsa-miR-9-5p; hsa-miR-744-5p; hsa-miR-221-3p
Esophageal squamous cell carcinoma	0.018039	0.0382521	0.0382521	2	hsa-miR-455-3p; hsa-miR-10b-5p
Precursor t-cell lymphoblastic leukemia-lymphoma	0.0190054	0.0401705	0.0401705	2	hsa-miR-9-5p; hsa-miR-221-3p
Cervical cancer	0.0199936	0.0421224	0.0421224	2	hsa-miR-9-5p; hsa-miR-221-3p
Autosomal recessive disease	0.0208385	0.0437609	0.0437608	5	hsa-miR-370-3p; hsa-miR-9-5p; hsa-miR-744-5p; hsa-miR-221-3p; hsa-miR-455-3p
Syndrome	0.0210032	0.0439649	0.0439649	2	hsa-miR-9-5p; hsa-miR-221-3p
Colorectal cancer	0.0225811	0.0460506	0.0460506	11	hsa-miR-411-5p; hsa-miR-1908-5p; hsa-miR-370-3p; hsa-miR-9-5p; hsa-miR-744-5p; hsa-miR-26b-3p; hsa-miR-3679-5p; hsa-miR-221-3p; hsa-miR-455-3p; hsa-miR-342-5p; hsa-miR-10b-5p
Non-hodgkin lymphoma	0.0230858	0.0460506	0.0460506	2	hsa-miR-370-3p; hsa-miR-10b-5p
Acoustic neuroma	0.0334558	0.0480892	0.0480892	2	hsa-miR-9-5p; hsa-miR-221-3p
Acute coronary syndrome	0.0322261	0.0480892	0.0480892	2	hsa-miR-9-5p; hsa-miR-221-3p
Acute kidney failure	0.0310153	0.0480892	0.0480892	2	hsa-miR-9-5p; hsa-miR-221-3p
Acute lung injury	0.0334558	0.0480892	0.0480892	2	hsa-miR-9-5p; hsa-miR-221-3p
Adrenal cortex cancer	0.0274979	0.0480892	0.0480892	2	hsa-miR-221-3p; hsa-miR-10b-5p
Aging	0.0334558	0.0480892	0.0480892	2	hsa-miR-9-5p; hsa-miR-221-3p
Albuminuria	0.0334558	0.0480892	0.0480892	2	hsa-miR-9-5p; hsa-miR-221-3p
Alcoholic hepatitis	0.0334558	0.0480892	0.0480892	2	hsa-miR-9-5p; hsa-miR-221-3p
Antiphospholipid syndrome	0.0322261	0.0480892	0.0480892	2	hsa-miR-9-5p; hsa-miR-221-3p
Anus neoplasms	0.0334558	0.0480892	0.0480892	2	hsa-miR-9-5p; hsa-miR-221-3p
Aortic valve insufficiency	0.0322261	0.0480892	0.0480892	2	hsa-miR-9-5p; hsa-miR-221-3p
Arrhythmias cardiac	0.0334558	0.0480892	0.0480892	2	hsa-miR-9-5p; hsa-miR-221-3p
Astrocytoma	0.0288726	0.0480892	0.0480892	4	hsa-miR-411-5p; hsa-miR-9-5p; hsa-miR-221-3p; hsa-miR-10b-5p
Atrophic gastritis	0.0347041	0.0480892	0.0480892	2	hsa-miR-9-5p; hsa-miR-221-3p
Autoimmune diseases	0.0334558	0.0480892	0.0480892	2	hsa-miR-9-5p; hsa-miR-221-3p
B-cell non-hodgkin lymphoma	0.0263647	0.0480892	0.0480892	2	hsa-miR-370-3p; hsa-miR-10b-5p
Behcet disease	0.0334558	0.0480892	0.0480892	2	hsa-miR-9-5p; hsa-miR-221-3p
Burkitt lymphoma	0.0249687	0.0480892	0.0480892	4	hsa-miR-9-5p; hsa-miR-221-3p; hsa-miR-342-5p; hsa-miR-10b-5p
Burns	0.0334558	0.0480892	0.0480892	2	hsa-miR-9-5p; hsa-miR-221-3p
Cataract	0.0322261	0.0480892	0.0480892	2	hsa-miR-9-5p; hsa-miR-221-3p
Central nervous system disease	0.0322261	0.0480892	0.0480892	2	hsa-miR-9-5p; hsa-miR-221-3p
Cerebral hemorrhage	0.0298234	0.0480892	0.0480892	2	hsa-miR-9-5p; hsa-miR-221-3p
Cervical intraepithelial neoplasia	0.0334558	0.0480892	0.0480892	2	hsa-miR-9-5p; hsa-miR-221-3p
Child development disorders pervasive	0.0310153	0.0480892	0.0480892	2	hsa-miR-9-5p; hsa-miR-221-3p
Chlamydia	0.0334558	0.0480892	0.0480892	2	hsa-miR-9-5p; hsa-miR-221-3p
Chondrodysplasia punctata	0.0347041	0.0480892	0.0480892	2	hsa-miR-9-5p; hsa-miR-221-3p
Chronic kidney disease	0.0310153	0.0480892	0.0480892	2	hsa-miR-221-3p; hsa-miR-10b-5p
Cicatrix	0.0334558	0.0480892	0.0480892	2	hsa-miR-9-5p; hsa-miR-221-3p
Cocaine-related disorders	0.0286509	0.0480892	0.0480892	2	hsa-miR-9-5p; hsa-miR-221-3p
Colitis	0.0334558	0.0480892	0.0480892	2	hsa-miR-9-5p; hsa-miR-221-3p
Colorectal neoplasms hereditary nonpolyposis	0.0334558	0.0480892	0.0480892	2	hsa-miR-9-5p; hsa-miR-221-3p
Creutzfeldt-jakob disease	0.0334558	0.0480892	0.0480892	2	hsa-miR-9-5p; hsa-miR-221-3p
Cryptosporidiosis	0.0334558	0.0480892	0.0480892	2	hsa-miR-9-5p; hsa-miR-221-3p
Demyelinating disease	0.0322261	0.0480892	0.0480892	2	hsa-miR-9-5p; hsa-miR-221-3p
Diabetes complications	0.0334558	0.0480892	0.0480892	2	hsa-miR-9-5p; hsa-miR-221-3p
Disease of metabolism	0.0310153	0.0480892	0.0480892	2	hsa-miR-9-5p; hsa-miR-221-3p
Dyspepsia	0.0347041	0.0480892	0.0480892	2	hsa-miR-9-5p; hsa-miR-221-3p
Embryonal carcinoma	0.0347041	0.0480892	0.0480892	2	hsa-miR-9-5p; hsa-miR-221-3p
Encephalomyelitis autoimmune experimental	0.0334558	0.0480892	0.0480892	2	hsa-miR-9-5p; hsa-miR-221-3p
Endomyocardial fibrosis	0.0322261	0.0480892	0.0480892	2	hsa-miR-9-5p; hsa-miR-221-3p
Erythropoiesis	0.0334558	0.0480892	0.0480892	2	hsa-miR-9-5p; hsa-miR-221-3p
Esophagus	0.0347041	0.0480892	0.0480892	2	hsa-miR-9-5p; hsa-miR-221-3p
Eye abnormalities	0.0347041	0.0480892	0.0480892	2	hsa-miR-9-5p; hsa-miR-221-3p
Familial hyperlipidemia	0.0334558	0.0480892	0.0480892	2	hsa-miR-9-5p; hsa-miR-221-3p
Fanconi anemia	0.0334558	0.0480892	0.0480892	2	hsa-miR-9-5p; hsa-miR-221-3p
Fibroblasts	0.0334558	0.0480892	0.0480892	2	hsa-miR-9-5p; hsa-miR-221-3p
Focal epithelial hyperplasia	0.0334558	0.0480892	0.0480892	2	hsa-miR-9-5p; hsa-miR-221-3p
Francisella	0.0334558	0.0480892	0.0480892	2	hsa-miR-9-5p; hsa-miR-221-3p
Gastrointestinal system cancer	0.0286509	0.0480892	0.0480892	2	hsa-miR-9-5p; hsa-miR-10b-5p
Gerstmann-straussler-scheinker syndrome	0.0334558	0.0480892	0.0480892	2	hsa-miR-9-5p; hsa-miR-221-3p
Gilles de la tourette syndrome	0.0347041	0.0480892	0.0480892	2	hsa-miR-9-5p; hsa-miR-221-3p
Granulosa cell tumor	0.0334558	0.0480892	0.0480892	2	hsa-miR-9-5p; hsa-miR-221-3p
Hailey-hailey disease	0.0334558	0.0480892	0.0480892	2	hsa-miR-9-5p; hsa-miR-221-3p
Hand foot and mouth disease	0.0310153	0.0480892	0.0480892	2	hsa-miR-9-5p; hsa-miR-221-3p
Head and neck cancer	0.0279743	0.0480892	0.0480892	4	hsa-miR-432-5p; hsa-miR-411-5p; hsa-miR-221-3p; hsa-miR-10b-5p
Hearing loss	0.0334558	0.0480892	0.0480892	2	hsa-miR-9-5p; hsa-miR-221-3p
Heart defects congenital	0.0347041	0.0480892	0.0480892	2	hsa-miR-9-5p; hsa-miR-221-3p
Hemangioma	0.0334558	0.0480892	0.0480892	2	hsa-miR-9-5p; hsa-miR-221-3p
Hiv-1	0.0322261	0.0480892	0.0480892	2	hsa-miR-9-5p; hsa-miR-221-3p
Hyperglycemia	0.0347041	0.0480892	0.0480892	2	hsa-miR-370-3p; hsa-miR-9-5p
Hypersensitivity reaction type ii disease	0.0251579	0.0480892	0.0480892	5	hsa-miR-432-5p; hsa-miR-370-3p; hsa-miR-9-5p; hsa-miR-744-5p; hsa-miR-505-5p
Hypertrophic cardiomyopathy	0.0334558	0.0480892	0.0480892	2	hsa-miR-221-3p; hsa-miR-10b-5p
Hypertrophy	0.0347041	0.0480892	0.0480892	2	hsa-miR-9-5p; hsa-miR-10b-5p
Hypertrophy left ventricular	0.0347041	0.0480892	0.0480892	2	hsa-miR-9-5p; hsa-miR-221-3p
Hypopharynx cancer	0.0347041	0.0480892	0.0480892	2	hsa-miR-9-5p; hsa-miR-221-3p
Hypoxia	0.0347041	0.0480892	0.0480892	2	hsa-miR-9-5p; hsa-miR-221-3p
Hypoxia-ischemia brain	0.0347041	0.0480892	0.0480892	2	hsa-miR-9-5p; hsa-miR-221-3p
Infection	0.0290344	0.0480892	0.0480892	3	hsa-miR-9-5p; hsa-miR-26b-3p; hsa-miR-221-3p
Inflammation	0.0347041	0.0480892	0.0480892	2	hsa-miR-9-5p; hsa-miR-10b-5p
Influenza human	0.0274979	0.0480892	0.0480892	2	hsa-miR-9-5p; hsa-miR-221-3p
Interstitial cystitis	0.0298234	0.0480892	0.0480892	2	hsa-miR-221-3p; hsa-miR-10b-5p
Intervertebral disc	0.0334558	0.0480892	0.0480892	2	hsa-miR-9-5p; hsa-miR-221-3p
Irritable bowel syndrome	0.0347041	0.0480892	0.0480892	2	hsa-miR-9-5p; hsa-miR-221-3p
Ischemic preconditioning	0.0322261	0.0480892	0.0480892	2	hsa-miR-9-5p; hsa-miR-221-3p
Keloid	0.0347041	0.0480892	0.0480892	2	hsa-miR-9-5p; hsa-miR-221-3p
Keratoconus	0.0347041	0.0480892	0.0480892	2	hsa-miR-9-5p; hsa-miR-221-3p
Leiomyosarcoma	0.0334558	0.0480892	0.0480892	2	hsa-miR-9-5p; hsa-miR-221-3p
Leukemia biphenotypic acute	0.0334558	0.0480892	0.0480892	2	hsa-miR-9-5p; hsa-miR-221-3p
Leukoplakia oral	0.0334558	0.0480892	0.0480892	2	hsa-miR-9-5p; hsa-miR-221-3p
Liver cirrhosis biliary	0.0263647	0.0480892	0.0480892	2	hsa-miR-9-5p; hsa-miR-221-3p
Liver disease	0.0259251	0.0480892	0.0480892	3	hsa-miR-370-3p; hsa-miR-744-5p; hsa-miR-221-3p
Localized scleroderma	0.0334558	0.0480892	0.0480892	2	hsa-miR-9-5p; hsa-miR-221-3p
Long qt syndrome	0.0334558	0.0480892	0.0480892	2	hsa-miR-9-5p; hsa-miR-221-3p
Lupus vulgaris	0.0322261	0.0480892	0.0480892	2	hsa-miR-221-3p; hsa-miR-10b-5p
Lymphoma extranodal nk-t-cell	0.0322261	0.0480892	0.0480892	2	hsa-miR-9-5p; hsa-miR-221-3p
Lymphoma primary effusion	0.0322261	0.0480892	0.0480892	2	hsa-miR-9-5p; hsa-miR-10b-5p
Lymphoproliferative disorders	0.0347041	0.0480892	0.0480892	2	hsa-miR-9-5p; hsa-miR-221-3p
Malignant glioma	0.0271639	0.0480892	0.0480892	7	hsa-miR-370-3p; hsa-miR-9-5p; hsa-miR-744-5p; hsa-miR-221-3p; hsa-miR-455-3p; hsa-miR-342-5p; hsa-miR-10b-5p
Multiple endocrine neoplasia type 1	0.0334558	0.0480892	0.0480892	2	hsa-miR-9-5p; hsa-miR-221-3p
Muscular disorders atrophic	0.0274979	0.0480892	0.0480892	2	hsa-miR-9-5p; hsa-miR-10b-5p
Muscular dystrophy	0.0310153	0.0480892	0.0480892	2	hsa-miR-221-3p; hsa-miR-10b-5p
Myelodysplasticmyeloproliferative neoplasm	0.0310153	0.0480892	0.0480892	2	hsa-miR-9-5p; hsa-miR-10b-5p
Myocardial ischemia	0.0347041	0.0480892	0.0480892	2	hsa-miR-9-5p; hsa-miR-221-3p
Myocardial reperfusion injury	0.0347041	0.0480892	0.0480892	2	hsa-miR-9-5p; hsa-miR-221-3p
Myopia	0.0334558	0.0480892	0.0480892	2	hsa-miR-9-5p; hsa-miR-221-3p
Myositis ossificans	0.0334558	0.0480892	0.0480892	2	hsa-miR-9-5p; hsa-miR-221-3p
Nasal polyps	0.0334558	0.0480892	0.0480892	2	hsa-miR-9-5p; hsa-miR-221-3p
Neoplasms glandular and epithelial	0.0334558	0.0480892	0.0480892	2	hsa-miR-9-5p; hsa-miR-221-3p
Nervous system disease	0.0322261	0.0480892	0.0480892	2	hsa-miR-9-5p; hsa-miR-221-3p
Neurofibromatosis 2	0.0334558	0.0480892	0.0480892	2	hsa-miR-9-5p; hsa-miR-221-3p
Nevus pigmented	0.0298234	0.0480892	0.0480892	2	hsa-miR-9-5p; hsa-miR-221-3p
Obesity	0.0310153	0.0480892	0.0480892	2	hsa-miR-9-5p; hsa-miR-10b-5p
Odontogenic tumors	0.0334558	0.0480892	0.0480892	2	hsa-miR-9-5p; hsa-miR-221-3p
Osteolysis	0.0334558	0.0480892	0.0480892	2	hsa-miR-9-5p; hsa-miR-221-3p
Ovarian epithelial cancer	0.0286509	0.0480892	0.0480892	2	hsa-miR-432-5p; hsa-miR-9-5p
Panic disorder	0.0310153	0.0480892	0.0480892	2	hsa-miR-9-5p; hsa-miR-221-3p
Patau syndrome	0.0334558	0.0480892	0.0480892	2	hsa-miR-9-5p; hsa-miR-221-3p
Peripheral nerve sheath neoplasm	0.0322261	0.0480892	0.0480892	2	hsa-miR-9-5p; hsa-miR-221-3p
Polycythemia vera	0.0322261	0.0480892	0.0480892	2	hsa-miR-9-5p; hsa-miR-10b-5p
Prion disease	0.0347041	0.0480892	0.0480892	2	hsa-miR-9-5p; hsa-miR-221-3p
Prostate cancer	0.0309298	0.0480892	0.0480892	7	hsa-miR-411-5p; hsa-miR-370-3p; hsa-miR-26b-3p; hsa-miR-221-3p; hsa-miR-455-3p; hsa-miR-505-5p; hsa-miR-10b-5p
Psoriatic arthritis	0.0334558	0.0480892	0.0480892	2	hsa-miR-9-5p; hsa-miR-221-3p
Psychotic disorder	0.0322261	0.0480892	0.0480892	2	hsa-miR-9-5p; hsa-miR-221-3p
Pulmonary embolism	0.0322261	0.0480892	0.0480892	2	hsa-miR-9-5p; hsa-miR-221-3p
Radiation injuries	0.0334558	0.0480892	0.0480892	2	hsa-miR-9-5p; hsa-miR-221-3p
Renal cell carcinoma	0.0277673	0.0480892	0.0480892	3	hsa-miR-411-5p; hsa-miR-221-3p; hsa-miR-10b-5p
Renal insufficiency	0.0334558	0.0480892	0.0480892	2	hsa-miR-9-5p; hsa-miR-221-3p
Rna virus infections	0.0334558	0.0480892	0.0480892	2	hsa-miR-9-5p; hsa-miR-221-3p
Sars virus	0.0334558	0.0480892	0.0480892	2	hsa-miR-9-5p; hsa-miR-221-3p
Schistosomiasis	0.0347041	0.0480892	0.0480892	2	hsa-miR-9-5p; hsa-miR-221-3p
Sezary disease	0.0310153	0.0480892	0.0480892	2	hsa-miR-9-5p; hsa-miR-221-3p
Sjogrens syndrome	0.0334558	0.0480892	0.0480892	2	hsa-miR-9-5p; hsa-miR-221-3p
Spinal cord injuries	0.0347041	0.0480892	0.0480892	2	hsa-miR-9-5p; hsa-miR-221-3p
Squamous cell neoplasm	0.0298234	0.0480892	0.0480892	2	hsa-miR-9-5p; hsa-miR-10b-5p
Stomach disease	0.0322261	0.0480892	0.0480892	2	hsa-miR-9-5p; hsa-miR-221-3p
Synapses	0.0334558	0.0480892	0.0480892	2	hsa-miR-9-5p; hsa-miR-221-3p
Systemic mastocytosis	0.0347041	0.0480892	0.0480892	2	hsa-miR-9-5p; hsa-miR-221-3p
Type 1 diabetes mellitus	0.0347041	0.0480892	0.0480892	2	hsa-miR-9-5p; hsa-miR-221-3p
Viral hepatitis	0.0322261	0.0480892	0.0480892	2	hsa-miR-221-3p; hsa-miR-10b-5p
Bladder cancer	0.0351223	0.0485448	0.0485448	3	hsa-miR-432-5p; hsa-miR-744-5p; hsa-miR-221-3p
Abortion habitual	0.0359707	0.0490921	0.0490921	2	hsa-miR-9-5p; hsa-miR-221-3p
Endometrial carcinoma	0.0359707	0.0490921	0.0490921	2	hsa-miR-9-5p; hsa-miR-221-3p
Lymphoplasmacytic lymphoma	0.0359707	0.0490921	0.0490921	2	hsa-miR-221-3p; hsa-miR-10b-5p
Moyamoya disease	0.0358377	0.0490921	0.0490921	3	hsa-miR-9-5p; hsa-miR-3679-5p; hsa-miR-221-3p
Myocytes cardiac	0.0359707	0.0490921	0.0490921	2	hsa-miR-221-3p; hsa-miR-10b-5p
Neuroendocrine carcinoma	0.0359707	0.0490921	0.0490921	2	hsa-miR-9-5p; hsa-miR-221-3p
Squamous cell carcinoma	0.0365608	0.0497931	0.0497931	3	hsa-miR-370-3p; hsa-miR-9-5p; hsa-miR-455-3p

## Sheet: S5
Supplementary Table 5. Primer sequences
miRNA.	Primer	sequences5'-3'
hsa-miR-10b-5p	Forward	5’- AACAAGTACCCTGTAGAACCG -3’
hsa-miR-370-3p	Forward	5’-AATAGTGCCTGCTGGGGTG-3’
hsa-miR-9-5p	Forward	5’-AAGCGCCTTCTTTGGTTATCTAG-3’
hsa-miR-744-5p	Forward	5’-AATATAATGCGGGGCTAGGGC-3’
hsa-miR-221-3p	Forward	5’-AACACGCAGCTACATTGTCTG-3’
Universal primere	Reverse	5’-GTCGTATCCAGTGCAGGGT-3’
U6	Forward	CTCGCTTCGGCAGCACA
	Reverse	AACGCTTCACGAATTTGCGT

## Sheet: S6
Supplementary Table 6. PCR results of significantly differentially expressed miRNAs
Group	Code	miRNA 10b	miRNA 370	miRNA 9	miRNA 744	miRNA 221
EH	SR-001	0.000584706	0.282619	0.0358	0.1207	0.437392
	SR-003	0.00225368	0.235614	0.0270154	0.1332	0.9521
	SR-004	0.0045	0.14161	0.219967	0.119659	0.163742
	SR-009	0.0145	0.0474977	0.0478	0.0429113	0.1537
	SR-010	0.0458	0.0323184	0.0251378	0.028996	0.31165
	SR-013	0.0047	0.05394	0.00110327	0.1879	0.457074
	SR-015	3.46792e-06	0.000742151	7.76275e-06	0.4112	0.00491532
	SR-016	0.00102051	0.271778	0.00471345	1.2221	0.192843
	SR-017	0.000267162	0.0822124	0.0966462	0.3587	0.0896533
	SR-019	0.000455109	0.0381149	0.000504625	0.0389	0.3385
	SR-024	0.00103403	0.0869904	0.0387	0.0548	0.429432
	SR-025	0.000180652	0.0182368	0.0478	0.0124	0.1793
	SR-027	0.00159194	0.0203053	9.94222e-06	0.0312934	0.9258
	SR-028	0.00562863	0.0980051	0.000238289	0.196622	0.145239
	SR-029	0.00545389	0.0999604	0.0233952	0.0925258	0.44273
	SR-031	0.00252675	0.027233	8.11206e-06	0.2587	0.3581
	SR-032	0.00276118	0.0494461	0.000121059	0.109652	0.1598
	SR-033	0.00216038	0.0870507	0.000127386	0.0886952	0.1602
	SR-034	0.00511872	0.0348548	0.000155317	0.2975	0.1243
	SR-035	0.0021	0.117075	0.0185345	0.0723682	0.1398
	SR-036	0.00702396	0.0744286	0.164605	0.4587	0.607729
	SR-038	0.00161137	0.023914	0.00182468	0.255	0.1587
	SR-040	0.00357708	0.448577	0.000196253	0.5712	0.6487
	SR-042	0.00255316	0.0581531	0.0951458	0.0536975	0.166431
	SR-043	0.0088	0.51602	0.047	0.431819	0.2926
	SR-044	0.0052	2.37347	0.0648	1.1542	0.172659
	SR-045	0.1102	2.12727	0.0489	1.0287	0.336808
	SR-046	0.9921	0.782141	0.1024	1.0152	0.172659
	SR-047	0.0011	0.189804	0.0712	0.8859	0.07762
	SR-048	0.0035	0.0123389	0.0559	1.0045	0.2781
	SR-049	0.0025	0.0309666	0.0447	0.8892	0.3326
	SR-054	0.0011	0.00861374	0.0439	0.7231	0.1256
	SR-057	0.0251	0.1587	0.0587	0.6587	0.2587
	SR-058	0.0118	0.0489	0.0569	0.5412	0.2514
	SR-064	0.0008	0.0556	0.02356	0.5554	0.0915
	SR-066	0.0089	0.1234	0.0009	0.9235	0.2897
	SR-067	0.0012	0.1887	0.1587	0.6587	0.129
	SR-069	0.0025	0.3589	0.0587	0.2154	0.2483
	SR-070	0.0009	0.2554	0.0026	0.3541	0.0468437
	SR-072	0.0051	0.0871	0.0085	0.2458	0.1189
	SR-074	0.0071	0.0259	0.1247	0.5921	0.4001
	SR-076	0.0004	0.3214	0.0147	0.8547	0.3981
	SR-077	0.0047	0.06981	0.0158	0.5431	0.0852
	SR-079	0.0065	0.0715	0.0245	0.5897	0.2416
	SR-080	0.0035	0.08823	0.0067	0.1887	0.2859
	SR-086	0.0094	0.09992	0.02138	0.5887	0.1594
	SR-087	0.0006	0.1547	0.05554	0.6591	0.3145
	SR-088	0.0021	0.2598	0.02147	0.5873	0.07435
	SR-089	0.0014	0.3524	0.0991	0.5469	0.6001
	SR-092	0.0038	0.0891	0.1224	0.6281	0.1885
NBP	CR-0007	0.000115927	0.0124777	0.00518992	0.00146336	0.106113
	CR-0008	0.0257959	0.00243984	0.0024	0.000253804	0.0138162
	DR-001	2.55999e-05	0.00347927	0.0048	0.000391283	0.0102411
	DR-002	0.00596815	0.169399	0.0490681	0.0243996	0.260165
	DR-003	0.0058	0.0587	0.0128	0.202138	0.0142638
	DR-005	0.0047	0.39107	0.0352	0.5478	0.0418537
	DR-006	0.1025	0.185317	0.1102	0.03219	0.0821554
	SR-041	0.0009	0.539007	0.0225	0.308962	0.16312
	SR-059	0.11002	0.00452772	0.0113	0.1002	0.0857
	SR-060	0.0059	0.00698996	0.0441	0.9885	0.1245
	SR-061	0.0581	0.00607247	0.0228	0.0058	0.2245
	SR-062	0.2031	0.00277461	0.0015	0.8001	0.08119
	SR-068	0.2215	0.0221	0.0012	0.0875	0.541
	SR-075	0.1006	0.0548	0.0025	0.9658	0.3214

## Sheet: S7
Supplementary Table 7. The up-regulated miRNA target genes
mature_mirna_id	target_symbol	target_entrez	target_ensembl	experiment	support_type	pubmed_id	type
hsa-miR-221-3p	ESR1	2099	ENSG00000091831	Western blot//Luciferase activity assay		18790736	validated
	FOS	2353	ENSG00000170345	Luciferase activity assay		20299489	validated
	DDIT4	54541	ENSG00000168209	Western blot//Luciferase activity assay		20018759	validated
		54541	ENSG00000168209	Western blot//Luciferase activity assay		20018759	validated
	ICAM1	3383	ENSG00000090339	Western blot//Luciferase activity assay		20110463	validated
	PIK3R1	5295	ENSG00000145675	Western blot//Luciferase activity assay		20505758	validated
	BBC3	27113	ENSG00000105327	Western blot//Luciferase activity assay		20813046	validated
		100422832	ENSG00000105327	Western blot//Luciferase activity assay		20813046	validated
		100422899	ENSG00000105327	Western blot//Luciferase activity assay		20813046	validated
	TIMP3	7078	ENSG00000100234	Western blot//Luciferase activity assay		22009755	validated
hsa-miR-9-5p	PRDM1	639	ENSG00000057657	Luciferase activity assay		18583325	validated
		639	ENSG00000057657	Luciferase activity assay		18583325	validated
		639	ENSG00000057657	Luciferase activity assay		18583325	validated
hsa-miR-221-3p	CXCL12	6387	ENSG00000107562	Luciferase reporter assay//qRT-PCR//Western blot		28236026	validated
		6387	ENSG00000107562	Luciferase reporter assay//qRT-PCR//Western blot	Functional MTI	28236026	validated
	KIT	3815	ENSG00000157404	Luciferase reporter assay//qRT-PCR//Western blot//Northern blot//Other//Reporter assay;Microarray//Reporter assay//rna-seq		18983236	validated
		3815	ENSG00000157404	Luciferase reporter assay//qRT-PCR//Western blot//Northern blot//Other//Reporter assay;Microarray//Reporter assay//rna-seq		19088079	validated
		3815	ENSG00000157404	Luciferase reporter assay//qRT-PCR//Western blot//Northern blot//Other//Reporter assay;Microarray//Reporter assay//rna-seq		18417445	validated
		3815	ENSG00000157404	Luciferase reporter assay//qRT-PCR//Western blot//Northern blot//Other//Reporter assay;Microarray//Reporter assay//rna-seq		32943991	validated
		3815	ENSG00000157404	Luciferase reporter assay//qRT-PCR//Western blot//Northern blot//Other//Reporter assay;Microarray//Reporter assay//rna-seq		19126397	validated
		3815	ENSG00000157404	Luciferase reporter assay//qRT-PCR//Western blot//Northern blot//Other//Reporter assay;Microarray//Reporter assay//rna-seq		33187494	validated
		3815	ENSG00000157404	Luciferase reporter assay//qRT-PCR//Western blot//Northern blot//Other//Reporter assay;Microarray//Reporter assay//rna-seq		16365291	validated
		3815	ENSG00000157404	Luciferase reporter assay//qRT-PCR//Western blot//Northern blot//Other//Reporter assay;Microarray//Reporter assay//rna-seq		19942715	validated
		3815	ENSG00000157404	Luciferase reporter assay//qRT-PCR//Western blot//Northern blot//Other//Reporter assay;Microarray//Reporter assay//rna-seq		20130964	validated
		3815	ENSG00000157404	Luciferase reporter assay//qRT-PCR//Western blot//Northern blot//Other//Reporter assay;Microarray//Reporter assay//rna-seq		18246122	validated
		3815	ENSG00000157404	Luciferase reporter assay//qRT-PCR//Western blot//Northern blot//Other//Reporter assay;Microarray//Reporter assay//rna-seq		20018759	validated
		3815	ENSG00000157404	Luciferase reporter assay//qRT-PCR//Western blot//Northern blot//Other//Reporter assay;Microarray//Reporter assay//rna-seq		20029422	validated
		3815	ENSG00000157404	Luciferase reporter assay//qRT-PCR//Western blot//Northern blot//Other//Reporter assay;Microarray//Reporter assay//rna-seq		16330772	validated
		3815	ENSG00000157404	Luciferase reporter assay//qRT-PCR//Western blot//Northern blot//Other//Reporter assay;Microarray//Reporter assay//rna-seq		18818396	validated
		3815	ENSG00000157404	Luciferase reporter assay//qRT-PCR//Western blot	Functional MTI	19088079	validated
		3815	ENSG00000157404	Luciferase reporter assay	Functional MTI	18246122	validated
		3815	ENSG00000157404	Luciferase reporter assay	Functional MTI	18983236	validated
	GJA1	2697	ENSG00000152661	Luciferase reporter assay//Western blot//Immunofluorescence		22294051	validated
		2697	ENSG00000152661	Luciferase reporter assay//Western blot//Immunofluorescence	Functional MTI	22294051	validated
	CDK6	1021	ENSG00000105810	PAR-CLIP		20371350	validated
		1021	ENSG00000105810	PAR-CLIP	Functional MTI (Weak)	20371350	validated
	RB1	5925	ENSG00000139687	Luciferase reporter assay//QRTPCR//Western blot		23630541	validated
		5925	ENSG00000139687	Luciferase reporter assay//QRTPCR//Western blot	Functional MTI	23630541	validated
	ARF4	378	ENSG00000168374	Luciferase reporter assay//qRT-PCR//Western blot		28025995	validated
		378	ENSG00000168374	Luciferase reporter assay//qRT-PCR//Western blot		28057486	validated
		378	ENSG00000168374	Luciferase reporter assay	Functional MTI	28057486	validated
		378	ENSG00000168374	Luciferase reporter assay//qRT-PCR//Western blot	Functional MTI	28025995	validated
	TIMP3	7078	ENSG00000100234	Flow//Immunohistochemistry//Luciferase reporter assay//qRT-PCR//Western blot//In situ hybridization//ELISA		24064622	validated
		7078	ENSG00000100234	Flow//Immunohistochemistry//Luciferase reporter assay//qRT-PCR//Western blot//In situ hybridization//ELISA		22681957	validated
		7078	ENSG00000100234	Flow//Immunohistochemistry//Luciferase reporter assay//qRT-PCR//Western blot//In situ hybridization//ELISA		20130964	validated
		7078	ENSG00000100234	Flow//Immunohistochemistry//Luciferase reporter assay//qRT-PCR//Western blot//In situ hybridization//ELISA		22009755	validated
		7078	ENSG00000100234	Flow//Immunohistochemistry//Luciferase reporter assay//qRT-PCR//Western blot//In situ hybridization//ELISA		19962668	validated
		7078	ENSG00000100234	Flow//Immunohistochemistry//Luciferase reporter assay//qRT-PCR//Western blot//In situ hybridization//ELISA		32306499	validated
		7078	ENSG00000100234	Flow//Immunohistochemistry//Luciferase reporter assay//qRT-PCR//Western blot	Functional MTI	19962668	validated
		7078	ENSG00000100234	ELISA//Luciferase reporter assay//qRT-PCR//Western blot	Functional MTI	22681957	validated
	ESR1	2099	ENSG00000091831	Luciferase reporter assay//qRT-PCR//Western blot//Other		26236014	validated
		2099	ENSG00000091831	Luciferase reporter assay//qRT-PCR//Western blot//Other		18790736	validated
		2099	ENSG00000091831	Luciferase reporter assay//qRT-PCR//Western blot	Functional MTI	18790736	validated
		2099	ENSG00000091831	Luciferase reporter assay	Functional MTI	26236014	validated
	CDKN1B	1027	ENSG00000111276	Luciferase reporter assay//Western blot//qRT-PCR//Northern blot//immunohistochemistry//Microarray//Immunohistochemistry//In situ hybridization//Reporter assay;W		19088079	validated
		1027	ENSG00000111276	Luciferase reporter assay//Western blot//qRT-PCR//Northern blot//immunohistochemistry//Microarray//Immunohistochemistry//In situ hybridization//Reporter assay;W		19424584	validated
		1027	ENSG00000111276	Luciferase reporter assay//Western blot//qRT-PCR//Northern blot//immunohistochemistry//Microarray//Immunohistochemistry//In situ hybridization//Reporter assay;W		17627278	validated
		1027	ENSG00000111276	Luciferase reporter assay//Western blot//qRT-PCR//Northern blot//immunohistochemistry//Microarray//Immunohistochemistry//In situ hybridization//Reporter assay;W		20018759	validated
		1027	ENSG00000111276	Luciferase reporter assay//Western blot//qRT-PCR//Northern blot//immunohistochemistry//Microarray//Immunohistochemistry//In situ hybridization//Reporter assay;W		25436097	validated
		1027	ENSG00000111276	Luciferase reporter assay//Western blot//qRT-PCR//Northern blot//immunohistochemistry//Microarray//Immunohistochemistry//In situ hybridization//Reporter assay;W		19107213	validated
		1027	ENSG00000111276	Luciferase reporter assay//Western blot//qRT-PCR//Northern blot//immunohistochemistry//Microarray//Immunohistochemistry//In situ hybridization//Reporter assay;W		20371350	validated
		1027	ENSG00000111276	Luciferase reporter assay//Western blot//qRT-PCR//Northern blot//immunohistochemistry//Microarray//Immunohistochemistry//In situ hybridization//Reporter assay;W		18417445	validated
		1027	ENSG00000111276	Luciferase reporter assay//Western blot//qRT-PCR//Northern blot//immunohistochemistry//Microarray//Immunohistochemistry//In situ hybridization//Reporter assay;W		20012062	validated
		1027	ENSG00000111276	Luciferase reporter assay//Western blot//qRT-PCR//Northern blot//immunohistochemistry//Microarray//Immunohistochemistry//In situ hybridization//Reporter assay;W		19815577	validated
		1027	ENSG00000111276	Luciferase reporter assay//Western blot//qRT-PCR//Northern blot//immunohistochemistry//Microarray//Immunohistochemistry//In situ hybridization//Reporter assay;W		23446348	validated
		1027	ENSG00000111276	Luciferase reporter assay//Western blot//qRT-PCR//Northern blot//immunohistochemistry//Microarray//Immunohistochemistry//In situ hybridization//Reporter assay;W		18155131	validated
		1027	ENSG00000111276	Luciferase reporter assay//Western blot//qRT-PCR//Northern blot//immunohistochemistry//Microarray//Immunohistochemistry//In situ hybridization//Reporter assay;W		18708351	validated
		1027	ENSG00000111276	Luciferase reporter assay//Western blot//qRT-PCR//Northern blot//immunohistochemistry//Microarray//Immunohistochemistry//In situ hybridization//Reporter assay;W		17914108	validated
		1027	ENSG00000111276	Luciferase reporter assay//Western blot//qRT-PCR//Northern blot//immunohistochemistry//Microarray//Immunohistochemistry//In situ hybridization//Reporter assay;W		24586944	validated
		1027	ENSG00000111276	Luciferase reporter assay//Western blot//qRT-PCR//Northern blot//immunohistochemistry//Microarray//Immunohistochemistry//In situ hybridization//Reporter assay;W		32590883	validated
		1027	ENSG00000111276	Luciferase reporter assay//Western blot//qRT-PCR//Northern blot//immunohistochemistry//Microarray//Immunohistochemistry//In situ hybridization//Reporter assay;W		18246122	validated
		1027	ENSG00000111276	Luciferase reporter assay//Western blot//qRT-PCR//Northern blot//immunohistochemistry//Microarray//Immunohistochemistry//In situ hybridization//Reporter assay;W		22012620	validated
		1027	ENSG00000111276	Luciferase reporter assay//Western blot//qRT-PCR//Northern blot//immunohistochemistry//Microarray//Immunohistochemistry//In situ hybridization//Reporter assay;W		17569667	validated
		1027	ENSG00000111276	Luciferase reporter assay//Western blot//qRT-PCR//Northern blot//immunohistochemistry//Microarray//Immunohistochemistry//In situ hybridization//Reporter assay;W		19749093	validated
		1027	ENSG00000111276	Luciferase reporter assay//Western blot//qRT-PCR//Northern blot//immunohistochemistry//Microarray//Immunohistochemistry//In situ hybridization//Reporter assay;W		18521080	validated
		1027	ENSG00000111276	Luciferase reporter assay//Western blot//qRT-PCR//Northern blot//immunohistochemistry//Microarray//Immunohistochemistry//In situ hybridization//Reporter assay;W		18983236	validated
		1027	ENSG00000111276	Luciferase reporter assay//Western blot//qRT-PCR//Northern blot//immunohistochemistry//Microarray//Immunohistochemistry//In situ hybridization//Reporter assay;W		23592263	validated
		1027	ENSG00000111276	Luciferase reporter assay//Western blot//qRT-PCR//Northern blot//immunohistochemistry//Microarray//Immunohistochemistry//In situ hybridization//Reporter assay;W		20130964	validated
		1027	ENSG00000111276	Luciferase reporter assay//Western blot//qRT-PCR//Northern blot//immunohistochemistry//Microarray//Immunohistochemistry//In situ hybridization//Reporter assay;W		19153141	validated
		1027	ENSG00000111276	Luciferase reporter assay//Western blot//qRT-PCR//Northern blot//immunohistochemistry//Microarray//Immunohistochemistry//In situ hybridization//Reporter assay;W		19150885	validated
		1027	ENSG00000111276	Luciferase reporter assay//Western blot//qRT-PCR//Northern blot//immunohistochemistry//Microarray//Immunohistochemistry//In situ hybridization//Reporter assay;W		18834855	validated
		1027	ENSG00000111276	Luciferase reporter assay//Western blot//qRT-PCR//Northern blot//immunohistochemistry//Microarray//Immunohistochemistry//In situ hybridization//Reporter assay;W		19859555	validated
		1027	ENSG00000111276	Luciferase reporter assay//Western blot//qRT-PCR//Northern blot//immunohistochemistry//Microarray//Immunohistochemistry//In situ hybridization//Reporter assay;W		17721077	validated
		1027	ENSG00000111276	Luciferase reporter assay//Western blot//qRT-PCR//Northern blot//immunohistochemistry//Microarray//Immunohistochemistry//In situ hybridization//Reporter assay;W		18413744	validated
		1027	ENSG00000111276	Luciferase reporter assay//Western blot//qRT-PCR//Northern blot//immunohistochemistry//Microarray//Immunohistochemistry//In situ hybridization//Reporter assay;W		21572407	validated
		1027	ENSG00000111276	Luciferase reporter assay//Western blot//Northern blot;Western blot	Functional MTI	17569667	validated
		1027	ENSG00000111276	Luciferase reporter assay//qRT-PCR//Western blot	Functional MTI	19088079	validated
		1027	ENSG00000111276	Luciferase reporter assay//Western blot	Functional MTI	18155131	validated
		1027	ENSG00000111276	Luciferase reporter assay//Reporter assay	Functional MTI	17914108	validated
		1027	ENSG00000111276	Luciferase reporter assay//Western blot//Reporter assay	Functional MTI	18413744	validated
		1027	ENSG00000111276	qRT-PCR//Luciferase reporter assay//Western blot	Functional MTI	19153141	validated
		1027	ENSG00000111276	Luciferase reporter assay//Western blot	Functional MTI	19859555	validated
		1027	ENSG00000111276	Luciferase reporter assay	Functional MTI	18246122	validated
		1027	ENSG00000111276	Luciferase reporter assay	Functional MTI	19150885	validated
		1027	ENSG00000111276	Luciferase reporter assay	Functional MTI	18521080	validated
		1027	ENSG00000111276	Luciferase reporter assay	Functional MTI	18834855	validated
		1027	ENSG00000111276	Luciferase reporter assay	Functional MTI	18983236	validated
		1027	ENSG00000111276	Luciferase reporter assay	Functional MTI	19749093	validated
		1027	ENSG00000111276	Luciferase reporter assay//qRT-PCR//Western blot	Functional MTI	18417445	validated
		1027	ENSG00000111276	Immunohistochemistry//In situ hybridization//Luciferase reporter assay//Northern blot//Western blot//Reporter assay;Western blot	Functional MTI	19424584	validated
		1027	ENSG00000111276	Luciferase reporter assay//qRT-PCR//Western blot//Reporter assay	Functional MTI	17721077	validated
		1027	ENSG00000111276	Luciferase reporter assay//Western blot	Functional MTI	17627278	validated
		1027	ENSG00000111276	Immunohistochemistry//Luciferase reporter assay//qRT-PCR//Western blot	Functional MTI	24586944	validated
		1027	ENSG00000111276	Flow//Luciferase reporter assay//qRT-PCR//Western blot	Functional MTI	25436097	validated
		1027	ENSG00000111276	Sequencing//PAR-CLIP	Functional MTI (Weak)	20371350	validated
		1027	ENSG00000111276	PAR-CLIP	Functional MTI (Weak)	23592263	validated
		1027	ENSG00000111276	PAR-CLIP	Functional MTI (Weak)	23446348	validated
		1027	ENSG00000111276	PAR-CLIP	Functional MTI (Weak)	22012620	validated
		1027	ENSG00000111276	PAR-CLIP	Functional MTI (Weak)	21572407	validated
	SOCS5	9655	ENSG00000171150	Luciferase reporter assay//Western blotting//qRT-PCR		32373087	validated
	APAF1	317	ENSG00000120868	Luciferase reporter assay//QRTPCR//Western blot//Immunohistochemistry		25586265	validated
		317	ENSG00000120868	Luciferase reporter assay//QRTPCR//Western blot//Immunohistochemistry		23630541	validated
		317	ENSG00000120868	Luciferase reporter assay//QRTPCR//Western blot	Functional MTI	23630541	validated
		317	ENSG00000120868	Western blot//Immunohistochemistry//Luciferase reporter assay	Functional MTI	25586265	validated
	SOCS3	9021	ENSG00000184557	Luciferase reporter assay//Western blot		25019494	validated
		9021	ENSG00000184557	Luciferase reporter assay//Western blot	Functional MTI	25019494	validated
	PDIK1L	149420	ENSG00000175087	Sequencing//PAR-CLIP		21572407	validated
		149420	ENSG00000175087	Sequencing//PAR-CLIP		20371350	validated
		149420	ENSG00000175087	PAR-CLIP	Functional MTI (Weak)	21572407	validated
	RECK	8434	ENSG00000122707	Luciferase reporter assay//qRT-PCR//Western blot//Flow		26364844	validated
		8434	ENSG00000122707	Luciferase reporter assay//qRT-PCR//Western blot	Functional MTI	24269686	validated
		8434	ENSG00000122707	Flow//Luciferase reporter assay//qRT-PCR//Western blot	Functional MTI	26364844	validated
	SIRT1	23411	ENSG00000096717	Luciferase reporter assay//QRTPCR//Western blot	Non-Functional MTI	24892674	validated
	BCL2L11	10018	ENSG00000153094	Other//CLASH//PAR-CLIP		23622248	validated
		10018	ENSG00000153094	Other//CLASH//PAR-CLIP		23446348	validated
		10018	ENSG00000153094	Other//CLASH//PAR-CLIP		19438724	validated
		10018	ENSG00000153094	Other//CLASH//PAR-CLIP		20371350	validated
		10018	ENSG00000153094	Luciferase reporter assay//qRT-PCR//Western blot	Functional MTI	26503209	validated
		10018	ENSG00000153094	PAR-CLIP	Functional MTI (Weak)	23446348	validated
		10018	ENSG00000153094	PAR-CLIP	Functional MTI (Weak)	20371350	validated
	SOCS1	8651	ENSG00000185338	Luciferase reporter assay//Western blot//qrt-pcr//microarray		33955508	validated
		8651	ENSG00000185338	Luciferase reporter assay//Western blot//qrt-pcr//microarray		25019494	validated
		8651	ENSG00000185338	Luciferase reporter assay//Western blot	Functional MTI	25019494	validated
	PAK1	5058	ENSG00000149269	Luciferase reporter assay		23333386	validated
		5058	ENSG00000149269	Luciferase reporter assay	Functional MTI	23333386	validated
	DICER1	23405	ENSG00000100697	Luciferase reporter assay		21761362	validated
		23405	ENSG00000100697	Luciferase reporter assay	Functional MTI	21761362	validated
	ANXA1	301	ENSG00000135046	Luciferase reporter assay//QRTPCR//Western blot		23630541	validated
		301	ENSG00000135046	Luciferase reporter assay//QRTPCR//Western blot	Functional MTI	23630541	validated
	HIF1A	3091	ENSG00000100644	Luciferase reporter assay//Western blotting//qRT-PCR//In situ hybridization		32873879	validated
	TP53INP1	94241	ENSG00000164938	Luciferase reporter assay//Western blotting//Immunohistochemistry (IHC)//qRT-PCR		32477928	validated
	ETS1	2113	ENSG00000134954	Luciferase reporter assay//Northern blot//qRT-PCR//Western blot//Immunocytochemistry//Microarray//Next Generation Sequencing (NGS)		27349463	validated
		2113	ENSG00000134954	Luciferase reporter assay//Northern blot//qRT-PCR//Western blot//Immunocytochemistry//Microarray//Next Generation Sequencing (NGS)		21310411	validated
		2113	ENSG00000134954	Luciferase reporter assay//Northern blot//qRT-PCR//Western blot//Immunocytochemistry//Microarray//Next Generation Sequencing (NGS)		25236949	validated
		2113	ENSG00000134954	Luciferase reporter assay//Northern blot//qRT-PCR//Western blot	Functional MTI	21310411	validated
		2113	ENSG00000134954	Luciferase reporter assay//Microarray//Next Generation Sequencing (NGS)//qRT-PCR	Non-Functional MTI	25236949	validated
	HMGA1	3159	ENSG00000137309	Luciferase reporter assay//Western blotting//Immunohistochemistry (IHC)//qRT-PCR		32477928	validated
	TRPS1	7227	ENSG00000104447	Immunofluorescence//Immunoprecipitaion//Luciferase reporter assay//Microarray//qRT-PCR//Western blot		21673316	validated
		7227	ENSG00000104447	Immunofluorescence//Immunoprecipitaion//Luciferase reporter assay//Microarray//qRT-PCR//Western blot	Functional MTI	21673316	validated
	CREB1	1385	ENSG00000118260	Immunohistochemistry (IHC)//Luciferase reporter assay//Microarray//qRT-PCR//Western blotting		32300145	validated
	STMN1	3925	ENSG00000117632	PAR-CLIP		23446348	validated
		3925	ENSG00000117632	PAR-CLIP		20371350	validated
		3925	ENSG00000117632	PAR-CLIP		25928257	validated
		3925	ENSG00000117632	Luciferase reporter assay//qRT-PCR//Western blot	Functional MTI	25928257	validated
		3925	ENSG00000117632	PAR-CLIP	Functional MTI (Weak)	23446348	validated
		3925	ENSG00000117632	PAR-CLIP	Functional MTI (Weak)	20371350	validated
	PPP2R2A	5520	ENSG00000221914	PAR-CLIP	Functional MTI (Weak)	26701625	validated
	FOXO3	2309	ENSG00000118689	qRT-PCR//ChIP//Luciferase reporter assay//Western blot//Northern blot//Other		20388878	validated
		2309	ENSG00000118689	qRT-PCR//ChIP//Luciferase reporter assay//Western blot//Northern blot	Functional MTI	20388878	validated
	FOS	2353	ENSG00000170345	qRT-PCR//Luciferase reporter assay//Western blot//Northern blot//Other//PAR-CLIP//microarray		23400877	validated
		2353	ENSG00000170345	qRT-PCR//Luciferase reporter assay//Western blot//Northern blot//Other//PAR-CLIP//microarray		23592263	validated
		2353	ENSG00000170345	qRT-PCR//Luciferase reporter assay//Western blot//Northern blot//Other//PAR-CLIP//microarray		32280695	validated
		2353	ENSG00000170345	qRT-PCR//Luciferase reporter assay//Western blot//Northern blot//Other//PAR-CLIP//microarray		32188026	validated
		2353	ENSG00000170345	qRT-PCR//Luciferase reporter assay//Western blot//Northern blot//Other//PAR-CLIP//microarray		20299489	validated
		2353	ENSG00000170345	qRT-PCR//Luciferase reporter assay//Western blot//Northern blot	Functional MTI	20299489	validated
		2353	ENSG00000170345	Luciferase reporter assay	Functional MTI	23400877	validated
		2353	ENSG00000170345	PAR-CLIP	Functional MTI (Weak)	23592263	validated
	AGO2	27161	ENSG00000123908	PAR-CLIP		21572407	validated
		27161	ENSG00000123908	PAR-CLIP	Functional MTI (Weak)	21572407	validated
	DDIT4	54541	ENSG00000168209	Luciferase reporter assay//Microarray//qRT-PCR//Western blot//Other//Reporter assay;Western blot;qRT-PCR;Microarray;Other//Sequencing		20018759	validated
		54541	ENSG00000168209	Luciferase reporter assay//Microarray//qRT-PCR//Western blot//Other//Reporter assay;Western blot;qRT-PCR;Microarray;Other//Sequencing		20371350	validated
		54541	ENSG00000168209	Luciferase reporter assay//Microarray//qRT-PCR//Western blot//Reporter assay;Western blot;qRT-PCR;Microarray;Other	Functional MTI	20018759	validated
	ICAM1	3383	ENSG00000090339	Luciferase reporter assay//Western blot//Other		20110463	validated
		3383	ENSG00000090339	Luciferase reporter assay//Western blot//Other		28338009	validated
		3383	ENSG00000090339	Luciferase reporter assay//Western blot//Other		19949084	validated
		3383	ENSG00000090339	Luciferase reporter assay//Western blot	Functional MTI	20110463	validated
		3383	ENSG00000090339	Luciferase reporter assay	Functional MTI	28338009	validated
		3383	ENSG00000090339	Luciferase reporter assay	Non-Functional MTI	19949084	validated
	BMF	90427	ENSG00000104081	Luciferase reporter assay//qRT-PCR//Western blot//Other		19671867	validated
		90427	ENSG00000104081	Luciferase reporter assay//qRT-PCR//Western blot	Functional MTI	19671867	validated
	BBC3	27113	ENSG00000105327	Immunohistochemistry//In situ hybridization//Luciferase reporter assay//Northern blot//Western blot//Other//Reporter assay;Microarray//qRT-PCR//Reporter assay		20018759	validated
		27113	ENSG00000105327	Immunohistochemistry//In situ hybridization//Luciferase reporter assay//Northern blot//Western blot//Other//Reporter assay;Microarray//qRT-PCR//Reporter assay		22075712	validated
		27113	ENSG00000105327	Immunohistochemistry//In situ hybridization//Luciferase reporter assay//Northern blot//Western blot//Other//Reporter assay;Microarray//qRT-PCR//Reporter assay		33336275	validated
		27113	ENSG00000105327	Immunohistochemistry//In situ hybridization//Luciferase reporter assay//Northern blot//Western blot//Other//Reporter assay;Microarray//qRT-PCR//Reporter assay		20813046	validated
		27113	ENSG00000105327	Immunohistochemistry//In situ hybridization//Luciferase reporter assay//Northern blot//Western blot//Other//Reporter assay;Microarray//qRT-PCR//Reporter assay		21042732	validated
		27113	ENSG00000105327	Immunohistochemistry//In situ hybridization//Luciferase reporter assay//Northern blot//Western blot	Functional MTI	20813046	validated
		27113	ENSG00000105327	Luciferase reporter assay	Functional MTI	21042732	validated
		27113	ENSG00000105327	Luciferase reporter assay//qRT-PCR//Western blot//Reporter assay	Functional MTI	22075712	validated
		27113	ENSG00000105327	Immunoblot//In situ hybridization//Luciferase reporter assay//Microarray//qRT-PCR//AGO2 binding RNA immunoprecipitation qRT-PCR//	Functional MTI	26249174	validated
	FMR1	2332	ENSG00000102081	Luciferase reporter assay		23390134	validated
		2332	ENSG00000102081	Luciferase reporter assay	Functional MTI	23390134	validated
	STAT5A	6776	ENSG00000126561	Luciferase reporter assay		24736554	validated
		6776	ENSG00000126561	Luciferase reporter assay	Functional MTI	24736554	validated
	CTCF	10664	ENSG00000102974	Luciferase reporter assay//QRTPCR//Western blot		23630541	validated
		10664	ENSG00000102974	Luciferase reporter assay//QRTPCR//Western blot	Functional MTI	23630541	validated
	DDX6	1656	ENSG00000110367	PAR-CLIP		20371350	validated
		1656	ENSG00000110367	PAR-CLIP		23592263	validated
		1656	ENSG00000110367	PAR-CLIP		22012620	validated
		1656	ENSG00000110367	PAR-CLIP	Functional MTI (Weak)	23592263	validated
		1656	ENSG00000110367	PAR-CLIP	Functional MTI (Weak)	22012620	validated
		1656	ENSG00000110367	PAR-CLIP	Functional MTI (Weak)	20371350	validated
	BNIP3	664	ENSG00000176171	Luciferase reporter assay//Microarray//qRT-PCR//Western blot//Other		20018759	validated
		664	ENSG00000176171	Luciferase reporter assay//Microarray//qRT-PCR//Western blot	Functional MTI	20018759	validated
	SERPINH1	871	ENSG00000149257	HITS-CLIP		23824327	validated
		871	ENSG00000149257	HITS-CLIP	Functional MTI (Weak)	23824327	validated
	CDC27	996	ENSG00000004897	PAR-CLIP		20371350	validated
		996	ENSG00000004897	PAR-CLIP	Functional MTI (Weak)	20371350	validated
	EIF2S3	1968	ENSG00000130741	PAR-CLIP	Functional MTI (Weak)	26701625	validated
	GALNT3	2591	ENSG00000115339	PAR-CLIP		22012620	validated
		2591	ENSG00000115339	PAR-CLIP	Functional MTI (Weak)	22012620	validated
	GRB10	2887	ENSG00000106070	Luciferase reporter assay	Functional MTI	26236014	validated
	KPNA2	3838	ENSG00000182481	PAR-CLIP		27292025	validated
		3838	ENSG00000182481	PAR-CLIP		21572407	validated
		3838	ENSG00000182481	PAR-CLIP		23592263	validated
		3838	ENSG00000182481	PAR-CLIP		20371350	validated
		3838	ENSG00000182481	PAR-CLIP		24398324	validated
		3838	ENSG00000182481	PAR-CLIP		22012620	validated
		3838	ENSG00000182481	PAR-CLIP	Functional MTI (Weak)	23592263	validated
		3838	ENSG00000182481	PAR-CLIP	Functional MTI (Weak)	24398324	validated
		3838	ENSG00000182481	PAR-CLIP	Functional MTI (Weak)	22012620	validated
		3838	ENSG00000182481	PAR-CLIP	Functional MTI (Weak)	21572407	validated
		3838	ENSG00000182481	PAR-CLIP	Functional MTI (Weak)	20371350	validated
		3838	ENSG00000182481	PAR-CLIP	Functional MTI (Weak)	27292025	validated
	ABLIM1	3983	ENSG00000099204	PAR-CLIP		22100165	validated
		3983	ENSG00000099204	PAR-CLIP		23708386	validated
		3983	ENSG00000099204	PAR-CLIP		22291592	validated
		3983	ENSG00000099204	PAR-CLIP	Functional MTI (Weak)	22100165	validated
		3983	ENSG00000099204	PAR-CLIP	Functional MTI (Weak)	23708386	validated
		3983	ENSG00000099204	PAR-CLIP	Functional MTI (Weak)	22291592	validated
	MAT2A	4144	ENSG00000168906	PAR-CLIP		21572407	validated
		4144	ENSG00000168906	PAR-CLIP		22012620	validated
		4144	ENSG00000168906	PAR-CLIP		26701625	validated
		4144	ENSG00000168906	PAR-CLIP		20371350	validated
		4144	ENSG00000168906	PAR-CLIP		23592263	validated
		4144	ENSG00000168906	PAR-CLIP	Functional MTI (Weak)	23592263	validated
		4144	ENSG00000168906	PAR-CLIP	Functional MTI (Weak)	22012620	validated
		4144	ENSG00000168906	PAR-CLIP	Functional MTI (Weak)	21572407	validated
		4144	ENSG00000168906	PAR-CLIP	Functional MTI (Weak)	20371350	validated
		4144	ENSG00000168906	PAR-CLIP	Functional MTI (Weak)	26701625	validated
	MDM2	4193	ENSG00000135679	PAR-CLIP//HITS-CLIP//Luciferase reporter assay//qRT-PCR//Western blot		23446348	validated
		4193	ENSG00000135679	PAR-CLIP//HITS-CLIP//Luciferase reporter assay//qRT-PCR//Western blot		23592263	validated
		4193	ENSG00000135679	PAR-CLIP//HITS-CLIP//Luciferase reporter assay//qRT-PCR//Western blot		20371350	validated
		4193	ENSG00000135679	PAR-CLIP//HITS-CLIP//Luciferase reporter assay//qRT-PCR//Western blot		24398324	validated
		4193	ENSG00000135679	PAR-CLIP//HITS-CLIP//Luciferase reporter assay//qRT-PCR//Western blot		26701625	validated
		4193	ENSG00000135679	PAR-CLIP//HITS-CLIP//Luciferase reporter assay//qRT-PCR//Western blot		24324033	validated
		4193	ENSG00000135679	PAR-CLIP//HITS-CLIP//Luciferase reporter assay//qRT-PCR//Western blot		21572407	validated
		4193	ENSG00000135679	Luciferase reporter assay//qRT-PCR//Western blot	Functional MTI	24324033	validated
		4193	ENSG00000135679	PAR-CLIP	Functional MTI (Weak)	23592263	validated
		4193	ENSG00000135679	PAR-CLIP	Functional MTI (Weak)	24398324	validated
		4193	ENSG00000135679	PAR-CLIP	Functional MTI (Weak)	23446348	validated
		4193	ENSG00000135679	PAR-CLIP//HITS-CLIP	Functional MTI (Weak)	21572407	validated
		4193	ENSG00000135679	PAR-CLIP	Functional MTI (Weak)	20371350	validated
		4193	ENSG00000135679	PAR-CLIP	Functional MTI (Weak)	26701625	validated
	MGMT	4255	ENSG00000170430	Luciferase reporter assay//Western blot		24147153	validated
		4255	ENSG00000170430	Luciferase reporter assay//Western blot	Functional MTI	24147153	validated
	PAFAH1B2	5049	ENSG00000168092	PAR-CLIP		21572407	validated
		5049	ENSG00000168092	PAR-CLIP	Functional MTI (Weak)	21572407	validated
	PPP6C	5537	ENSG00000119414	PAR-CLIP		21572407	validated
		5537	ENSG00000119414	PAR-CLIP	Functional MTI (Weak)	21572407	validated
	RAB1A	5861	ENSG00000138069	Luciferase reporter assay//QRTPCR//Western blot		23770851	validated
		5861	ENSG00000138069	Luciferase reporter assay//QRTPCR//Western blot	Functional MTI	23770851	validated
	RBMS2	5939	ENSG00000076067	HITS-CLIP		23824327	validated
		5939	ENSG00000076067	HITS-CLIP	Functional MTI (Weak)	23824327	validated
	RNF4	6047	ENSG00000063978	PAR-CLIP	Functional MTI (Weak)	26701625	validated
	SRSF2	6427	ENSG00000161547	PAR-CLIP		20371350	validated
		6427	ENSG00000161547	PAR-CLIP	Functional MTI (Weak)	20371350	validated
	TFAP2A	7020	ENSG00000137203	Sequencing//PAR-CLIP		20371350	validated
		7020	ENSG00000137203	Sequencing//PAR-CLIP	Functional MTI (Weak)	20371350	validated
	UBE2N	7334	ENSG00000177889	Sequencing//PAR-CLIP		20371350	validated
		7334	ENSG00000177889	Sequencing//PAR-CLIP	Functional MTI (Weak)	20371350	validated
	WEE1	7465	ENSG00000166483	Sequencing//Luciferase reporter assay//QRTPCR//Western blot		20371350	validated
		7465	ENSG00000166483	Sequencing//Luciferase reporter assay//QRTPCR//Western blot		23630541	validated
		7465	ENSG00000166483	Luciferase reporter assay//QRTPCR//Western blot	Functional MTI	23630541	validated
	ZNF236	7776	ENSG00000130856	HITS-CLIP		19536157	validated
		7776	ENSG00000130856	HITS-CLIP	Functional MTI (Weak)	19536157	validated
	BECN1	8678	ENSG00000126581	Luciferase reporter assay//qRT-PCR//Western blot	Functional MTI	27940575	validated
	SNX4	8723	ENSG00000114520	PAR-CLIP		21572407	validated
		8723	ENSG00000114520	PAR-CLIP	Functional MTI (Weak)	21572407	validated
	MBD2	8932	ENSG00000134046	Luciferase reporter assay//qRT-PCR	Functional MTI	26788506	validated
	ZBTB5	9925	ENSG00000168795	PAR-CLIP		22012620	validated
		9925	ENSG00000168795	PAR-CLIP	Functional MTI (Weak)	22012620	validated
	PTBP3	9991	ENSG00000119314	Sequencing//PAR-CLIP		21572407	validated
		9991	ENSG00000119314	Sequencing//PAR-CLIP		20371350	validated
		9991	ENSG00000119314	PAR-CLIP	Functional MTI (Weak)	21572407	validated
	SMC2	10592	ENSG00000136824	HITS-CLIP		19536157	validated
		10592	ENSG00000136824	HITS-CLIP	Functional MTI (Weak)	19536157	validated
	ZNF275	10838	ENSG00000063587	Sequencing//PAR-CLIP		20371350	validated
		10838	ENSG00000063587	Sequencing//PAR-CLIP		21572407	validated
		10838	ENSG00000063587	PAR-CLIP	Functional MTI (Weak)	21572407	validated
	CPSF6	11052	ENSG00000111605	PAR-CLIP		20371350	validated
		11052	ENSG00000111605	PAR-CLIP	Functional MTI (Weak)	20371350	validated
	FICD	11153	ENSG00000198855	PAR-CLIP		21572407	validated
		11153	ENSG00000198855	PAR-CLIP	Functional MTI (Weak)	21572407	validated
	ADAMTS6	11174	ENSG00000049192	Luciferase reporter assay//qRT-PCR//Western blot		27542224	validated
		11174	ENSG00000049192	Luciferase reporter assay//qRT-PCR//Western blot	Functional MTI	27542224	validated
	ZNF652	22834	ENSG00000198740	Sequencing//PAR-CLIP		23446348	validated
		22834	ENSG00000198740	Sequencing//PAR-CLIP		20371350	validated
		22834	ENSG00000198740	PAR-CLIP	Functional MTI (Weak)	23446348	validated
	ZFP30	22835	ENSG00000120784	PAR-CLIP		20371350	validated
		22835	ENSG00000120784	PAR-CLIP		21572407	validated
		22835	ENSG00000120784	PAR-CLIP	Functional MTI (Weak)	21572407	validated
		22835	ENSG00000120784	PAR-CLIP	Functional MTI (Weak)	20371350	validated
	TMCC1	23023	ENSG00000172765	PAR-CLIP		20371350	validated
		23023	ENSG00000172765	PAR-CLIP	Functional MTI (Weak)	20371350	validated
	ARL6IP1	23204	ENSG00000170540	PAR-CLIP		23592263	validated
		23204	ENSG00000170540	PAR-CLIP	Functional MTI (Weak)	23592263	validated
	CSTF2T	23283	ENSG00000177613	Sequencing//PAR-CLIP		20371350	validated
		23283	ENSG00000177613	Sequencing//PAR-CLIP		21572407	validated
		23283	ENSG00000177613	Sequencing//PAR-CLIP	Functional MTI (Weak)	20371350	validated
		23283	ENSG00000177613	PAR-CLIP	Functional MTI (Weak)	21572407	validated
	TSPAN13	27075	ENSG00000106537	PAR-CLIP		20371350	validated
		27075	ENSG00000106537	PAR-CLIP		21572407	validated
		27075	ENSG00000106537	PAR-CLIP	Functional MTI (Weak)	21572407	validated
		27075	ENSG00000106537	PAR-CLIP	Functional MTI (Weak)	20371350	validated
	DKK2	27123	ENSG00000155011	Luciferase reporter assay//qRT-PCR//Western blot	Functional MTI	27501171	validated
	MYLIP	29116	ENSG00000007944	PAR-CLIP		20371350	validated
		29116	ENSG00000007944	PAR-CLIP		23446348	validated
		29116	ENSG00000007944	PAR-CLIP	Functional MTI (Weak)	23446348	validated
		29116	ENSG00000007944	PAR-CLIP	Functional MTI (Weak)	20371350	validated
	CERS2	29956	ENSG00000143418	Luciferase reporter assay//qRT-PCR//Western blot		22393241	validated
		29956	ENSG00000143418	Luciferase reporter assay//qRT-PCR//Western blot	Functional MTI	22393241	validated
	BRWD1	54014	ENSG00000185658	HITS-CLIP		23313552	validated
		54014	ENSG00000185658	HITS-CLIP	Functional MTI (Weak)	23313552	validated
	SLC25A36	55186	ENSG00000114120	PAR-CLIP		22012620	validated
		55186	ENSG00000114120	PAR-CLIP	Functional MTI (Weak)	22012620	validated
	CIAPIN1	57019	ENSG00000005194	PAR-CLIP		23592263	validated
		57019	ENSG00000005194	PAR-CLIP	Functional MTI (Weak)	23592263	validated
	KLHL8	57563	ENSG00000145332	PAR-CLIP	Functional MTI (Weak)	26701625	validated
	GPR107	57720	ENSG00000148358	PAR-CLIP	Functional MTI (Weak)	26701625	validated
	HMBOX1	79618	ENSG00000147421	PAR-CLIP		22012620	validated
		79618	ENSG00000147421	PAR-CLIP	Functional MTI (Weak)	22012620	validated
	DNAJB14	79982	ENSG00000164031	PAR-CLIP	Functional MTI (Weak)	26701625	validated
	FBXL18	80028	ENSG00000155034	HITS-CLIP		23313552	validated
		80028	ENSG00000155034	HITS-CLIP	Functional MTI (Weak)	23313552	validated
	PPP1R14C	81706	ENSG00000198729	PAR-CLIP		23446348	validated
		81706	ENSG00000198729	PAR-CLIP		22012620	validated
		81706	ENSG00000198729	PAR-CLIP	Functional MTI (Weak)	23446348	validated
		81706	ENSG00000198729	PAR-CLIP	Functional MTI (Weak)	22012620	validated
	VANGL1	81839	ENSG00000173218	PAR-CLIP		22012620	validated
		81839	ENSG00000173218	PAR-CLIP	Functional MTI (Weak)	22012620	validated
	C19orf12	83636	ENSG00000131943	PAR-CLIP		21572407	validated
		83636	ENSG00000131943	PAR-CLIP	Functional MTI (Weak)	21572407	validated
	ATG10	83734	ENSG00000152348	Luciferase reporter assay//Western blotting//Flow cytometry		32704465	validated
	SLC10A7	84068	ENSG00000120519	HITS-CLIP		23824327	validated
		84068	ENSG00000120519	HITS-CLIP	Functional MTI (Weak)	23824327	validated
	MIDN	90007	ENSG00000167470	Sequencing//PAR-CLIP//HITS-CLIP		20371350	validated
		90007	ENSG00000167470	Sequencing//PAR-CLIP//HITS-CLIP		23313552	validated
		90007	ENSG00000167470	Sequencing//PAR-CLIP	Functional MTI (Weak)	20371350	validated
		90007	ENSG00000167470	HITS-CLIP	Functional MTI (Weak)	23313552	validated
	SSX2IP	117178	ENSG00000117155	Luciferase reporter assay//qRT-PCR		23776679	validated
		117178	ENSG00000117155	Luciferase reporter assay//qRT-PCR	Functional MTI	23776679	validated
	HECTD2	143279	ENSG00000165338	Sequencing//Luciferase reporter assay//QRTPCR//Western blot		23770851	validated
		143279	ENSG00000165338	Sequencing//Luciferase reporter assay//QRTPCR//Western blot		20371350	validated
		143279	ENSG00000165338	Luciferase reporter assay//QRTPCR//Western blot	Functional MTI	23770851	validated
	TICAM1	148022	ENSG00000127666	Luciferase reporter assay//Northern blot//qRT-PCR//Western blot//Other		21236259	validated
		148022	ENSG00000127666	Luciferase reporter assay//Northern blot//qRT-PCR//Western blot	Functional MTI	21236259	validated
	EXOC8	149371	ENSG00000116903	PAR-CLIP		20371350	validated
		149371	ENSG00000116903	PAR-CLIP	Functional MTI (Weak)	20371350	validated
	ZFP1	162239	ENSG00000184517	HITS-CLIP		23824327	validated
		162239	ENSG00000184517	HITS-CLIP	Functional MTI (Weak)	23824327	validated
	UBN2	254048	ENSG00000157741	PAR-CLIP		23592263	validated
		254048	ENSG00000157741	PAR-CLIP		20371350	validated
		254048	ENSG00000157741	PAR-CLIP	Functional MTI (Weak)	23592263	validated
		254048	ENSG00000157741	PAR-CLIP	Functional MTI (Weak)	20371350	validated
	ZNF805	390980	ENSG00000204524	PAR-CLIP		20371350	validated
		390980	ENSG00000204524	PAR-CLIP	Functional MTI (Weak)	20371350	validated
	LYN	4067	ENSG00000254087	PAR-CLIP		20371350	validated
		4067	ENSG00000254087	PAR-CLIP	Functional MTI (Weak)	20371350	validated
	PAIP2	51247	ENSG00000120727	PAR-CLIP		20371350	validated
		51247	ENSG00000120727	PAR-CLIP	Functional MTI (Weak)	20371350	validated
	ZBTB37	84614	ENSG00000185278	PAR-CLIP		22012620	validated
		84614	ENSG00000185278	PAR-CLIP	Functional MTI (Weak)	22012620	validated
	MX1	4599	ENSG00000157601	ELISA//Luciferase reporter assay//RNA-seq//Western blotting		32209695	validated
	RNPS1	10921	ENSG00000205937	PAR-CLIP		20371350	validated
		10921	ENSG00000205937	PAR-CLIP		21572407	validated
		10921	ENSG00000205937	PAR-CLIP	Functional MTI (Weak)	21572407	validated
		10921	ENSG00000205937	PAR-CLIP	Functional MTI (Weak)	20371350	validated
	KLHDC10	23008	ENSG00000128607	PAR-CLIP	Functional MTI (Weak)	26701625	validated
	ZZZ3	26009	ENSG00000036549	CLIP-Seq dataset analysis		33718276	validated
		26009	ENSG00000036549	CLIP-Seq dataset analysis		33718276	validated
		26009	ENSG00000036549	CLIP-Seq dataset analysis		33718276	validated
	DERL2	51009	ENSG00000072849	HITS-CLIP		23824327	validated
		51009	ENSG00000072849	HITS-CLIP	Functional MTI (Weak)	23824327	validated
	PGPEP1	54858	ENSG00000130517	PAR-CLIP		22012620	validated
		54858	ENSG00000130517	PAR-CLIP	Functional MTI (Weak)	22012620	validated
	PNRC2	55629	ENSG00000189266	PAR-CLIP		20371350	validated
		55629	ENSG00000189266	PAR-CLIP	Functional MTI (Weak)	20371350	validated
	ARHGAP42	143872	ENSG00000165895	CLASH//PAR-CLIP		21572407	validated
		143872	ENSG00000165895	CLASH//PAR-CLIP		23446348	validated
		143872	ENSG00000165895	CLASH//PAR-CLIP		26701625	validated
		143872	ENSG00000165895	CLASH//PAR-CLIP		23622248	validated
		143872	ENSG00000165895	PAR-CLIP	Functional MTI (Weak)	23446348	validated
		143872	ENSG00000165895	PAR-CLIP	Functional MTI (Weak)	21572407	validated
		143872	ENSG00000165895	PAR-CLIP	Functional MTI (Weak)	26701625	validated
	BRWD3	254065	ENSG00000165288	Luciferase reporter assay//Western blotting//Microarray//RNA-seq//qRT-PCR//Flow cytometry		32188026	validated
	MKKS	8195	ENSG00000125863	PAR-CLIP		22012620	validated
		8195	ENSG00000125863	PAR-CLIP	Functional MTI (Weak)	22012620	validated
	CDKN1C	1028	ENSG00000273707	Reporter assay//Luciferase reporter assay//Western blot//qRT-PCR//Northern blot//Other//Reporter assay;Microarray		19153141	validated
		1028	ENSG00000273707	Reporter assay//Luciferase reporter assay//Western blot//qRT-PCR//Northern blot//Other//Reporter assay;Microarray		21278784	validated
		1028	ENSG00000273707	Reporter assay//Luciferase reporter assay//Western blot//qRT-PCR//Northern blot//Other//Reporter assay;Microarray		18521080	validated
		1028	ENSG00000273707	Reporter assay//Luciferase reporter assay//Western blot//qRT-PCR//Northern blot//Other//Reporter assay;Microarray		20018759	validated
		1028	ENSG00000273707	Reporter assay//Luciferase reporter assay//Western blot//qRT-PCR//Northern blot//Other//Reporter assay;Microarray		18413744	validated
		1028	ENSG00000273707	Reporter assay//Luciferase reporter assay//qRT-PCR//Western blot//Northern blot	Functional MTI	18521080	validated
		1028	ENSG00000273707	Luciferase reporter assay//Western blot//Reporter assay	Functional MTI	18413744	validated
		1028	ENSG00000273707	qRT-PCR//Luciferase reporter assay//Western blot	Functional MTI	19153141	validated
		1028	ENSG00000273707	Luciferase reporter assay//qRT-PCR//Western blot	Functional MTI	21278784	validated
	B3GALNT2	148789	ENSG00000282880	PAR-CLIP	Functional MTI (Weak)	27292025	validated
	AKT3	10000	ENSG00000275199	PAR-CLIP		20371350	validated
		10000	ENSG00000275199	PAR-CLIP	Functional MTI (Weak)	20371350	validated
	PTEN	5728	ENSG00000284792	FACS//Flow//Luciferase reporter assay//Northern blot//Western blot//Immunohistochemistry//qRT-PCR//Other		23372675	validated
		5728	ENSG00000284792	FACS//Flow//Luciferase reporter assay//Northern blot//Western blot//Immunohistochemistry//qRT-PCR//Other		27644883	validated
		5728	ENSG00000284792	FACS//Flow//Luciferase reporter assay//Northern blot//Western blot//Immunohistochemistry//qRT-PCR//Other		20618998	validated
		5728	ENSG00000284792	FACS//Flow//Luciferase reporter assay//Northern blot//Western blot//Immunohistochemistry//qRT-PCR//Other		26538296	validated
		5728	ENSG00000284792	FACS//Flow//Luciferase reporter assay//Northern blot//Western blot//Immunohistochemistry//qRT-PCR//Other		26501139	validated
		5728	ENSG00000284792	FACS//Flow//Luciferase reporter assay//Northern blot//Western blot//Immunohistochemistry//qRT-PCR//Other		19962668	validated
		5728	ENSG00000284792	FACS//Flow//Luciferase reporter assay//Northern blot//Western blot//Immunohistochemistry//qRT-PCR//Other		34107168	validated
		5728	ENSG00000284792	FACS//Flow//Luciferase reporter assay//Northern blot//Western blot	Functional MTI	20618998	validated
		5728	ENSG00000284792	Flow//Immunohistochemistry//Luciferase reporter assay//qRT-PCR//Western blot	Functional MTI	19962668	validated
		5728	ENSG00000284792	Luciferase reporter assay	Functional MTI	23372675	validated
		5728	ENSG00000284792	Luciferase reporter assay//qRT-PCR//Western blot	Functional MTI	24286315	validated
		5728	ENSG00000284792	Luciferase reporter assay//qRT-PCR//Western blot	Functional MTI	27644883	validated
		5728	ENSG00000284792	Luciferase reporter assay//qRT-PCR//Western blot	Functional MTI	26501139	validated
	CEMIP2	23670	ENSG00000135048	HITS-CLIP		23313552	validated
		23670	ENSG00000135048	HITS-CLIP	Functional MTI (Weak)	23313552	validated
	COG5	10466	ENSG00000284369	PAR-CLIP		22012620	validated
		10466	ENSG00000284369	PAR-CLIP	Functional MTI (Weak)	22012620	validated
	SHLD2	54537	ENSG00000122376	PAR-CLIP		26701625	validated
		54537	ENSG00000122376	PAR-CLIP		20371350	validated
		54537	ENSG00000122376	PAR-CLIP	Functional MTI (Weak)	20371350	validated
		54537	ENSG00000122376	PAR-CLIP	Functional MTI (Weak)	26701625	validated
	CHORDC1	26973	ENSG00000285023	PAR-CLIP//HITS-CLIP		21572407	validated
		26973	ENSG00000285023	PAR-CLIP//HITS-CLIP	Functional MTI (Weak)	21572407	validated
	NOTCH1	4851	ENSG00000148400	Luciferase reporter assay//qRT-PCR	Functional MTI	25963903	validated
	HES1	3280	ENSG00000114315	Luciferase reporter assay//Northern blot//qRT-PCR//Western blot	Functional MTI	27426040	validated
	BCL6	604	ENSG00000113916	Luciferase reporter assay//Other		19956200	validated
		604	ENSG00000113916	Luciferase reporter assay	Non-Functional MTI	19956200	validated
	BCL2	596	ENSG00000171791	Luciferase reporter assay//Western blot		26660116	validated
		596	ENSG00000171791	Luciferase reporter assay//Western blot	Functional MTI	26660116	validated
	KCNJ2	3759	ENSG00000123700	PAR-CLIP		21572407	validated
		3759	ENSG00000123700	PAR-CLIP	Functional MTI (Weak)	21572407	validated
	TGFBR2	7048	ENSG00000163513	Luciferase reporter assay//qRT-PCR//Western blot		27756824	validated
		7048	ENSG00000163513	Luciferase reporter assay//qRT-PCR//Western blot		27274768	validated
		7048	ENSG00000163513	Luciferase reporter assay//qRT-PCR//Western blot		32612392	validated
		7048	ENSG00000163513	Luciferase reporter assay//qRT-PCR//Western blot		25024357	validated
		7048	ENSG00000163513	Luciferase reporter assay//qRT-PCR//Western blot		26315535	validated
		7048	ENSG00000163513	Luciferase reporter assay//qRT-PCR	Functional MTI	25024357	validated
		7048	ENSG00000163513	Luciferase reporter assay//qRT-PCR//Western blot	Functional MTI	27756824	validated
		7048	ENSG00000163513	Luciferase reporter assay//qRT-PCR//Western blot	Functional MTI	26315535	validated
	ACAA2	10449	ENSG00000167315	HITS-CLIP		23313552	validated
		10449	ENSG00000167315	HITS-CLIP		23824327	validated
		10449	ENSG00000167315	HITS-CLIP	Functional MTI (Weak)	23824327	validated
		10449	ENSG00000167315	HITS-CLIP	Functional MTI (Weak)	23313552	validated
	MYH9	4627	ENSG00000100345	Microarray//HITS-CLIP		17612493	validated
		4627	ENSG00000100345	Microarray//HITS-CLIP		23824327	validated
		4627	ENSG00000100345	HITS-CLIP	Functional MTI (Weak)	23824327	validated
	CCND1	595	ENSG00000110092	Luciferase reporter assay		23383271	validated
		595	ENSG00000110092	Luciferase reporter assay	Functional MTI	23383271	validated
	ESR1	2099	ENSG00000091831	HITS-CLIP//luciferasereporterassay//westernblotting//qrt-pcr		23824327	validated
		2099	ENSG00000091831	HITS-CLIP//luciferasereporterassay//westernblotting//qrt-pcr		33106914	validated
		2099	ENSG00000091831	HITS-CLIP	Functional MTI (Weak)	23824327	validated
	PPARA	5465	ENSG00000186951	Luciferase reporter assay		23525285	validated
		5465	ENSG00000186951	Luciferase reporter assay	Functional MTI	23525285	validated
	BACE1	23621	ENSG00000186318	Luciferase reporter assay//Other//Reporter assay;Other		18434550	validated
		23621	ENSG00000186318	Luciferase reporter assay//Reporter assay;Other	Functional MTI	18434550	validated
	SOCS5	9655	ENSG00000171150	Luciferase reporter assay//qRT-PCR//Western blot		27447934	validated
		9655	ENSG00000171150	Luciferase reporter assay//qRT-PCR//Western blot		22773185	validated
		9655	ENSG00000171150	Luciferase reporter assay	Functional MTI	22773185	validated
		9655	ENSG00000171150	Luciferase reporter assay//qRT-PCR//Western blot	Functional MTI	27447934	validated
	NTRK3	4916	ENSG00000140538	Luciferase reporter assay//Western blot//Other		20026422	validated
		4916	ENSG00000140538	Luciferase reporter assay//Western blot//Other		17483472	validated
		4916	ENSG00000140538	Luciferase reporter assay//Western blot//Other		21931624	validated
		4916	ENSG00000140538	Luciferase reporter assay//Western blot//Other		18973228	validated
		4916	ENSG00000140538	Luciferase reporter assay//Western blot//Other		19188439	validated
		4916	ENSG00000140538	Luciferase reporter assay//Western blot	Functional MTI	17483472	validated
		4916	ENSG00000140538	Luciferase reporter assay	Functional MTI	19188439	validated
		4916	ENSG00000140538	Luciferase reporter assay	Functional MTI	18973228	validated
	RUNX1	861	ENSG00000159216	Luciferase reporter assay	Functional MTI	26091714	validated
	CCNG1	900	ENSG00000113328	Luciferase reporter assay//Microarray//qRT-PCR//Western blot		22761433	validated
		900	ENSG00000113328	Luciferase reporter assay//Microarray//qRT-PCR//Western blot		17612493	validated
		900	ENSG00000113328	Luciferase reporter assay//Microarray//qRT-PCR//Western blot	Functional MTI	22761433	validated
	SYNGR2	9144	ENSG00000108639	Sequencing//PAR-CLIP		20371350	validated
		9144	ENSG00000108639	Sequencing//PAR-CLIP	Functional MTI (Weak)	20371350	validated
	ZBED3	84327	ENSG00000132846	Sequencing//Microarray//PAR-CLIP		17612493	validated
		84327	ENSG00000132846	Sequencing//Microarray//PAR-CLIP		20371350	validated
		84327	ENSG00000132846	Sequencing//PAR-CLIP	Functional MTI (Weak)	20371350	validated
	OAF	220323	ENSG00000184232	HITS-CLIP		19536157	validated
		220323	ENSG00000184232	HITS-CLIP	Functional MTI (Weak)	19536157	validated
	SLC35B3	51000	ENSG00000124786	HITS-CLIP		23824327	validated
		51000	ENSG00000124786	HITS-CLIP	Functional MTI (Weak)	23824327	validated
	ID2	3398	ENSG00000115738	Immunoblot//Immunohistochemistry//Luciferase reporter assay//Northern blot//qRT-PCR		22848373	validated
		3398	ENSG00000115738	Immunoblot//Immunohistochemistry//Luciferase reporter assay//Northern blot//qRT-PCR	Functional MTI	22848373	validated
	NOTCH2	4853	ENSG00000134250	Luciferase reporter assay//Northern blot//qRT-PCR//Western blot	Functional MTI	27426040	validated
	SIRT1	23411	ENSG00000096717	In situ hybridization//Luciferase reporter assay//Western blot;qRT-PCR		27756894	validated
		23411	ENSG00000096717	In situ hybridization//Luciferase reporter assay//Western blot;qRT-PCR		20362537	validated
		23411	ENSG00000096717	In situ hybridization//Luciferase reporter assay//Western blot;qRT-PCR		21720722	validated
		23411	ENSG00000096717	In situ hybridization//Luciferase reporter assay//Western blot;qRT-PCR		27914878	validated
		23411	ENSG00000096717	In situ hybridization//Luciferase reporter assay	Functional MTI	21720722	validated
		23411	ENSG00000096717	Luciferase reporter assay	Functional MTI	27914878	validated
		23411	ENSG00000096717	Luciferase reporter assay//qRT-PCR//Western blot	Functional MTI	27756894	validated
	BCL2L11	10018	ENSG00000153094	Flow//Immunofluorescence//Luciferase reporter assay//qRT-PCR//Western blot		26660116	validated
		10018	ENSG00000153094	Flow//Immunofluorescence//Luciferase reporter assay//qRT-PCR//Western blot		24798023	validated
		10018	ENSG00000153094	Flow//Immunofluorescence//Luciferase reporter assay//qRT-PCR//Western blot	Functional MTI	24798023	validated
	DICER1	23405	ENSG00000100697	Luciferase reporter assay//qRT-PCR//Western blot//PAR-CLIP		23592263	validated
		23405	ENSG00000100697	Luciferase reporter assay//qRT-PCR//Western blot//PAR-CLIP		22310293	validated
		23405	ENSG00000100697	Luciferase reporter assay//qRT-PCR//Western blot	Functional MTI	22310293	validated
		23405	ENSG00000100697	PAR-CLIP	Functional MTI (Weak)	23592263	validated
	PRDM1	639	ENSG00000057657	Luciferase reporter assay//ChIP-seq//FACS//qRT-PCR//Other		19956200	validated
		639	ENSG00000057657	Luciferase reporter assay//ChIP-seq//FACS//qRT-PCR//Other		18583325	validated
		639	ENSG00000057657	Luciferase reporter assay//ChIP-seq//FACS//qRT-PCR//Other		23129528	validated
		639	ENSG00000057657	Luciferase reporter assay	Functional MTI	18583325	validated
		639	ENSG00000057657	Luciferase reporter assay	Functional MTI	19956200	validated
		639	ENSG00000057657	ChIP-seq//FACS//Luciferase reporter assay//qRT-PCR	Functional MTI	23129528	validated
	REST	5978	ENSG00000084093	Luciferase reporter assay//Western blot//Other		19118166	validated
		5978	ENSG00000084093	Luciferase reporter assay//Western blot//Other		19137007	validated
		5978	ENSG00000084093	Luciferase reporter assay//Western blot	Functional MTI	19118166	validated
		5978	ENSG00000084093	Luciferase reporter assay	Functional MTI	19137007	validated
	HDAC4	9759	ENSG00000068024	Luciferase reporter assay		24714615	validated
		9759	ENSG00000068024	Luciferase reporter assay	Functional MTI	24714615	validated
	ETS1	2113	ENSG00000134954	Luciferase reporter assay//Other//qrt-pcr		23383271	validated
		2113	ENSG00000134954	Luciferase reporter assay//Other//qrt-pcr		31578247	validated
		2113	ENSG00000134954	Luciferase reporter assay//Other//qrt-pcr		19956200	validated
		2113	ENSG00000134954	Luciferase reporter assay	Functional MTI	23383271	validated
		2113	ENSG00000134954	Luciferase reporter assay	Non-Functional MTI	19956200	validated
	CREB1	1385	ENSG00000118260	Luciferase reporter assay//qRT-PCR//Western blot		23185366	validated
		1385	ENSG00000118260	Luciferase reporter assay//qRT-PCR//Western blot	Functional MTI	23185366	validated
	STMN1	3925	ENSG00000117632	Reporter assay;Western blot;qRT-PCR//Luciferase reporter assay		24043603	validated
		3925	ENSG00000117632	Reporter assay;Western blot;qRT-PCR//Luciferase reporter assay		20362537	validated
		3925	ENSG00000117632	Luciferase reporter assay	Functional MTI	24043603	validated
	CDH1	999	ENSG00000039068	Western blot//Other//Reporter assay;Western blot//Luciferase reporter assay//qRT-PCR		27447934	validated
		999	ENSG00000039068	Western blot//Other//Reporter assay;Western blot//Luciferase reporter assay//qRT-PCR		26206264	validated
		999	ENSG00000039068	Western blot//Other//Reporter assay;Western blot//Luciferase reporter assay//qRT-PCR		19572217	validated
		999	ENSG00000039068	Western blot//Other//Reporter assay;Western blot//Luciferase reporter assay//qRT-PCR		20173740	validated
		999	ENSG00000039068	Western blot//Other//Reporter assay;Western blot//Luciferase reporter assay//qRT-PCR		28107581	validated
		999	ENSG00000039068	Western blot//Other//Reporter assay;Western blot//Luciferase reporter assay//qRT-PCR		33758511	validated
		999	ENSG00000039068	Luciferase reporter assay//qRT-PCR//Western blot	Functional MTI	27447934	validated
		999	ENSG00000039068	Luciferase reporter assay//qRT-PCR	Functional MTI	26206264	validated
		999	ENSG00000039068	Luciferase reporter assay//qRT-PCR//Western blot	Functional MTI	28107581	validated
	FOXO3	2309	ENSG00000118689	Luciferase reporter assay//westernblotting//qrt-pcr		23509296	validated
		2309	ENSG00000118689	Luciferase reporter assay//westernblotting//qrt-pcr		32612392	validated
		2309	ENSG00000118689	Luciferase reporter assay	Functional MTI	23509296	validated
	FOXO1	2308	ENSG00000150907	Immunohistochemistry//Northern blot//qRT-PCR//Western blot//Luciferase reporter assay//Other		23509296	validated
		2308	ENSG00000150907	Immunohistochemistry//Northern blot//qRT-PCR//Western blot//Luciferase reporter assay//Other		27003684	validated
		2308	ENSG00000150907	Immunohistochemistry//Northern blot//qRT-PCR//Western blot//Luciferase reporter assay//Other		20028871	validated
		2308	ENSG00000150907	Immunohistochemistry//Northern blot//qRT-PCR//Western blot//Luciferase reporter assay//Other		26593208	validated
		2308	ENSG00000150907	Luciferase reporter assay	Functional MTI	23509296	validated
		2308	ENSG00000150907	Luciferase reporter assay//qRT-PCR//Western blot	Functional MTI	26593208	validated
	TRIM14	9830	ENSG00000106785	HITS-CLIP		23824327	validated
		9830	ENSG00000106785	HITS-CLIP	Functional MTI (Weak)	23824327	validated
	NFKB1	4790	ENSG00000109320	qRT-PCR//Luciferase reporter assay//Western blot//GFP reporter assay//EGFP reporter assay//Other//Reporter assay;Western blot		22825752	validated
		4790	ENSG00000109320	qRT-PCR//Luciferase reporter assay//Western blot//GFP reporter assay//EGFP reporter assay//Other//Reporter assay;Western blot		20102618	validated
		4790	ENSG00000109320	qRT-PCR//Luciferase reporter assay//Western blot//GFP reporter assay//EGFP reporter assay//Other//Reporter assay;Western blot		22131135	validated
		4790	ENSG00000109320	qRT-PCR//Luciferase reporter assay//Western blot//GFP reporter assay//EGFP reporter assay//Other//Reporter assay;Western blot		27603333	validated
		4790	ENSG00000109320	qRT-PCR//Luciferase reporter assay//Western blot//GFP reporter assay//EGFP reporter assay//Other//Reporter assay;Western blot		26248136	validated
		4790	ENSG00000109320	qRT-PCR//Luciferase reporter assay//Western blot//GFP reporter assay//EGFP reporter assay//Other//Reporter assay;Western blot		19289835	validated
		4790	ENSG00000109320	qRT-PCR//Luciferase reporter assay//Western blot//GFP reporter assay//EGFP reporter assay//Other//Reporter assay;Western blot		19702828	validated
		4790	ENSG00000109320	qRT-PCR//Luciferase reporter assay//Western blot	Functional MTI	19702828	validated
		4790	ENSG00000109320	Luciferase reporter assay//qRT-PCR//Western blot	Functional MTI	27603333	validated
		4790	ENSG00000109320	Luciferase reporter assay//qRT-PCR//Western blot	Functional MTI	26248136	validated
	CDX2	1045	ENSG00000165556	Flow//Immunohistochemistry//Luciferase reporter assay//Western blot		21225631	validated
		1045	ENSG00000165556	Flow//Immunohistochemistry//Luciferase reporter assay//Western blot	Functional MTI	21225631	validated
	FOXP1	27086	ENSG00000114861	Luciferase reporter assay//qRT-PCR//Western blot		24436148	validated
		27086	ENSG00000114861	Luciferase reporter assay//qRT-PCR//Western blot	Functional MTI	24436148	validated
	ELAVL1	1994	ENSG00000066044	Luciferase reporter assay//qRT-PCR//Western blot		22310293	validated
		1994	ENSG00000066044	Luciferase reporter assay//qRT-PCR//Western blot	Functional MTI	22310293	validated
	ACAT1	38	ENSG00000075239	Luciferase reporter assay//qRT-PCR//Western blot		24028971	validated
		38	ENSG00000075239	Luciferase reporter assay//qRT-PCR//Western blot	Functional MTI	24028971	validated
	CA8	767	ENSG00000178538	PAR-CLIP		21572407	validated
		767	ENSG00000178538	PAR-CLIP	Functional MTI (Weak)	21572407	validated
	CAPZA1	829	ENSG00000116489	PAR-CLIP	Functional MTI (Weak)	27292025	validated
	SERPINH1	871	ENSG00000149257	PAR-CLIP		23592263	validated
		871	ENSG00000149257	PAR-CLIP	Functional MTI (Weak)	23592263	validated
	GSK3B	2932	ENSG00000082701	Luciferase reporter assay		26891291	validated
		2932	ENSG00000082701	Luciferase reporter assay	Functional MTI	26891291	validated
	IL6	3569	ENSG00000136244	Luciferase reporter assay//qrt-pcr		31578247	validated
		3569	ENSG00000136244	Luciferase reporter assay//qrt-pcr		25809226	validated
		3569	ENSG00000136244	Luciferase reporter assay	Functional MTI	25809226	validated
	LOX	4015	ENSG00000113083	PAR-CLIP	Functional MTI (Weak)	27292025	validated
	TM4SF1	4071	ENSG00000169908	Luciferase reporter assay//qRT-PCR	Functional MTI	26983891	validated
	MTHFD1	4522	ENSG00000100714	Luciferase reporter assay//qRT-PCR//Western blot		24123340	validated
		4522	ENSG00000100714	Luciferase reporter assay//qRT-PCR//Western blot	Functional MTI	24123340	validated
	MYO1C	4641	ENSG00000197879	PAR-CLIP	Functional MTI (Weak)	26701625	validated
	NF1	4763	ENSG00000196712	Luciferase reporter assay//qRT-PCR//Western blot		23185366	validated
		4763	ENSG00000196712	Luciferase reporter assay//qRT-PCR//Western blot	Functional MTI	23185366	validated
	PDGFRB	5159	ENSG00000113721	Luciferase reporter assay		26896308	validated
		5159	ENSG00000113721	Luciferase reporter assay	Functional MTI	26896308	validated
	PRRX1	5396	ENSG00000116132	HITS-CLIP		21572407	validated
		5396	ENSG00000116132	HITS-CLIP	Functional MTI (Weak)	21572407	validated
	POU2F2	5452	ENSG00000028277	Luciferase reporter assay//Other		19956200	validated
		5452	ENSG00000028277	Luciferase reporter assay	Non-Functional MTI	19956200	validated
	ATXN7	6314	ENSG00000163635	PAR-CLIP		22100165	validated
		6314	ENSG00000163635	PAR-CLIP	Functional MTI (Weak)	22100165	validated
	SRF	6722	ENSG00000112658	Immunoblot//Luciferase reporter assay//qRT-PCR		22907787	validated
		6722	ENSG00000112658	Immunoblot//Luciferase reporter assay//qRT-PCR	Functional MTI	22907787	validated
	TGFBI	7045	ENSG00000120708	In situ hybridization//Luciferase reporter assay		21720722	validated
		7045	ENSG00000120708	In situ hybridization//Luciferase reporter assay	Functional MTI	21720722	validated
	UMPS	7372	ENSG00000114491	HITS-CLIP		23824327	validated
		7372	ENSG00000114491	HITS-CLIP	Functional MTI (Weak)	23824327	validated
	SLC10A3	8273	ENSG00000126903	PAR-CLIP	Functional MTI (Weak)	27292025	validated
	CUL4A	8451	ENSG00000139842	Luciferase reporter assay//Immunofluorescence//Immunohistochemistry//Immunoprecipitaion//qRT-PCR//Western blot		26840256	validated
		8451	ENSG00000139842	Luciferase reporter assay//Immunofluorescence//Immunohistochemistry//Immunoprecipitaion//qRT-PCR//Western blot	Functional MTI	26840256	validated
	AP3B1	8546	ENSG00000132842	Luciferase reporter assay//Microarray//qRT-PCR//Western blot		22761433	validated
		8546	ENSG00000132842	Luciferase reporter assay//Microarray//qRT-PCR//Western blot	Functional MTI	22761433	validated
	BECN1	8678	ENSG00000126581	Luciferase reporter assay//qRT-PCR//Western blot	Functional MTI	28337557	validated
	NRP1	8829	ENSG00000099250	Luciferase reporter assay//qRT-PCR//Western blot		27895497	validated
		8829	ENSG00000099250	Luciferase reporter assay//qRT-PCR//Western blot	Functional MTI	27895497	validated
	MAP7	9053	ENSG00000135525	PAR-CLIP	Functional MTI (Weak)	27292025	validated
	ONECUT2	9480	ENSG00000119547	Luciferase reporter assay//Northern blot//qRT-PCR//Western blot//Other//Sequencing		27756894	validated
		9480	ENSG00000119547	Luciferase reporter assay//Northern blot//qRT-PCR//Western blot//Other//Sequencing		20371350	validated
		9480	ENSG00000119547	Luciferase reporter assay//Northern blot//qRT-PCR//Western blot//Other//Sequencing		16831872	validated
		9480	ENSG00000119547	Luciferase reporter assay//Northern blot//qRT-PCR//Western blot	Functional MTI	16831872	validated
		9480	ENSG00000119547	Luciferase reporter assay//qRT-PCR//Western blot	Functional MTI	27756894	validated
	NUP155	9631	ENSG00000113569	HITS-CLIP		23824327	validated
		9631	ENSG00000113569	HITS-CLIP	Functional MTI (Weak)	23824327	validated
	STX6	10228	ENSG00000135823	HITS-CLIP		19536157	validated
		10228	ENSG00000135823	HITS-CLIP	Functional MTI (Weak)	19536157	validated
	UBE4B	10277	ENSG00000130939	PAR-CLIP		22100165	validated
		10277	ENSG00000130939	PAR-CLIP	Functional MTI (Weak)	22100165	validated
	ANP32B	10541	ENSG00000136938	HITS-CLIP		23313552	validated
		10541	ENSG00000136938	HITS-CLIP	Functional MTI (Weak)	23313552	validated
	IGF2BP3	10643	ENSG00000136231	ELISA//Immunoblot//Immunohistochemistry//Luciferase reporter assay//Western blot	Functional MTI	26429859	validated
	NFAT5	10725	ENSG00000102908	PAR-CLIP		21572407	validated
		10725	ENSG00000102908	PAR-CLIP		23592263	validated
		10725	ENSG00000102908	PAR-CLIP		23446348	validated
		10725	ENSG00000102908	PAR-CLIP	Functional MTI (Weak)	23592263	validated
		10725	ENSG00000102908	PAR-CLIP	Functional MTI (Weak)	23446348	validated
		10725	ENSG00000102908	PAR-CLIP	Functional MTI (Weak)	21572407	validated
	KIF1C	10749	ENSG00000129250	HITS-CLIP		23824327	validated
		10749	ENSG00000129250	HITS-CLIP	Functional MTI (Weak)	23824327	validated
	MTHFD2	10797	ENSG00000065911	PAR-CLIP		23446348	validated
		10797	ENSG00000065911	PAR-CLIP	Functional MTI (Weak)	23446348	validated
	DKK1	22943	ENSG00000107984	Luciferase reporter assay	Functional MTI	27393149	validated
	EMC1	23065	ENSG00000127463	HITS-CLIP		19536157	validated
		23065	ENSG00000127463	HITS-CLIP		23824327	validated
		23065	ENSG00000127463	HITS-CLIP	Functional MTI (Weak)	23824327	validated
		23065	ENSG00000127463	HITS-CLIP	Functional MTI (Weak)	19536157	validated
	VPS8	23355	ENSG00000156931	HITS-CLIP		19536157	validated
		23355	ENSG00000156931	HITS-CLIP	Functional MTI (Weak)	19536157	validated
	TMEM245	23731	ENSG00000106771	PAR-CLIP		20371350	validated
		23731	ENSG00000106771	PAR-CLIP		21572407	validated
		23731	ENSG00000106771	PAR-CLIP	Functional MTI (Weak)	21572407	validated
		23731	ENSG00000106771	PAR-CLIP	Functional MTI (Weak)	20371350	validated
	CPA4	51200	ENSG00000128510	HITS-CLIP		23706177	validated
		51200	ENSG00000128510	HITS-CLIP	Functional MTI (Weak)	23706177	validated
	ANKFY1	51479	ENSG00000185722	HITS-CLIP		23824327	validated
		51479	ENSG00000185722	HITS-CLIP	Functional MTI (Weak)	23824327	validated
	CHMP3	51652	ENSG00000115561	PAR-CLIP		22012620	validated
		51652	ENSG00000115561	PAR-CLIP		21572407	validated
		51652	ENSG00000115561	PAR-CLIP	Functional MTI (Weak)	22012620	validated
		51652	ENSG00000115561	PAR-CLIP	Functional MTI (Weak)	21572407	validated
	TRMT13	54482	ENSG00000122435	HITS-CLIP		19536157	validated
		54482	ENSG00000122435	HITS-CLIP	Functional MTI (Weak)	19536157	validated
	ARL8B	55207	ENSG00000134108	PAR-CLIP		22012620	validated
		55207	ENSG00000134108	PAR-CLIP	Functional MTI (Weak)	22012620	validated
	PI4K2A	55361	ENSG00000155252	HITS-CLIP		23824327	validated
		55361	ENSG00000155252	HITS-CLIP	Functional MTI (Weak)	23824327	validated
	EIF5A2	56648	ENSG00000163577	Luciferase reporter assay//Western blotting//qRT-PCR		33380806	validated
		56648	ENSG00000163577	Luciferase reporter assay//Western blotting//qRT-PCR		28337276	validated
	TAOK1	57551	ENSG00000160551	PAR-CLIP		23446348	validated
		57551	ENSG00000160551	PAR-CLIP		21572407	validated
		57551	ENSG00000160551	PAR-CLIP		23592263	validated
		57551	ENSG00000160551	PAR-CLIP	Functional MTI (Weak)	23592263	validated
		57551	ENSG00000160551	PAR-CLIP	Functional MTI (Weak)	23446348	validated
		57551	ENSG00000160551	PAR-CLIP	Functional MTI (Weak)	21572407	validated
	GIGYF1	64599	ENSG00000146830	PAR-CLIP		21572407	validated
		64599	ENSG00000146830	PAR-CLIP	Functional MTI (Weak)	21572407	validated
	IPPK	64768	ENSG00000127080	PAR-CLIP		26701625	validated
		64768	ENSG00000127080	PAR-CLIP		23592263	validated
		64768	ENSG00000127080	PAR-CLIP		27292025	validated
		64768	ENSG00000127080	PAR-CLIP		20371350	validated
		64768	ENSG00000127080	PAR-CLIP	Functional MTI (Weak)	23592263	validated
		64768	ENSG00000127080	PAR-CLIP	Functional MTI (Weak)	20371350	validated
		64768	ENSG00000127080	PAR-CLIP	Functional MTI (Weak)	26701625	validated
		64768	ENSG00000127080	PAR-CLIP	Functional MTI (Weak)	27292025	validated
	ZFAND1	79752	ENSG00000104231	HITS-CLIP		23313552	validated
		79752	ENSG00000104231	HITS-CLIP	Functional MTI (Weak)	23313552	validated
	SCD5	79966	ENSG00000145284	HITS-CLIP		23824327	validated
		79966	ENSG00000145284	HITS-CLIP	Functional MTI (Weak)	23824327	validated
	ZC3H12A	80149	ENSG00000163874	ELISA//Immunoblot//Immunofluorescence//Luciferase reporter assay//qRT-PCR//Western blot	Functional MTI	25917063	validated
		80149	ENSG00000163874	Luciferase reporter assay//qRT-PCR//Western blot	Functional MTI	27322373	validated
	EDEM3	80267	ENSG00000116406	HITS-CLIP		23313552	validated
		80267	ENSG00000116406	HITS-CLIP	Functional MTI (Weak)	23313552	validated
	REEP4	80346	ENSG00000168476	PAR-CLIP	Functional MTI (Weak)	27292025	validated
	RAB34	83871	ENSG00000109113	Luciferase reporter assay//Western blot//Other//Microarray//qRT-PCR		19531230	validated
		83871	ENSG00000109113	Luciferase reporter assay//Western blot//Other//Microarray//qRT-PCR		23627607	validated
		83871	ENSG00000109113	Luciferase reporter assay//Western blot	Functional MTI	19531230	validated
		83871	ENSG00000109113	Luciferase reporter assay//Microarray//qRT-PCR//Western blot	Functional MTI	23627607	validated
	STARD13	90627	ENSG00000133121	Luciferase reporter assay	Functional MTI	27402080	validated
	MYOCD	93649	ENSG00000141052	Luciferase reporter assay	Functional MTI	27824808	validated
	SYAP1	94056	ENSG00000169895	Microarray//PAR-CLIP		21572407	validated
		94056	ENSG00000169895	Microarray//PAR-CLIP		17612493	validated
		94056	ENSG00000169895	PAR-CLIP	Functional MTI (Weak)	21572407	validated
	MKX	283078	ENSG00000150051	HITS-CLIP		23824327	validated
		283078	ENSG00000150051	HITS-CLIP	Functional MTI (Weak)	23824327	validated
	SFT2D2	375035	ENSG00000213064	PAR-CLIP		23592263	validated
		375035	ENSG00000213064	PAR-CLIP	Functional MTI (Weak)	23592263	validated
	NUDT19	390916	ENSG00000213965	HITS-CLIP		23824327	validated
		390916	ENSG00000213965	HITS-CLIP	Functional MTI (Weak)	23824327	validated
	ZNF704	619279	ENSG00000164684	PAR-CLIP	Functional MTI (Weak)	26701625	validated
	COX19	90639	ENSG00000240230	HITS-CLIP	Functional MTI (Weak)	27418678	validated
	GALNTL6	442117	ENSG00000174473	PAR-CLIP		22100165	validated
		442117	ENSG00000174473	PAR-CLIP	Functional MTI (Weak)	22100165	validated
	ZNF557	79230	ENSG00000130544	HITS-CLIP		23824327	validated
		79230	ENSG00000130544	HITS-CLIP		27418678	validated
		79230	ENSG00000130544	HITS-CLIP	Functional MTI (Weak)	23824327	validated
		79230	ENSG00000130544	HITS-CLIP	Functional MTI (Weak)	27418678	validated
	TNFAIP8	25816	ENSG00000145779	Luciferase reporter assay//qRT-PCR//Western blot	Functional MTI	28127811	validated
	ADIPOQ	9370	ENSG00000181092	Luciferase reporter assay//qRT-PCR//Western blotting		33451320	validated
	RNF146	81847	ENSG00000118518	HITS-CLIP		19536157	validated
		81847	ENSG00000118518	HITS-CLIP	Functional MTI (Weak)	19536157	validated
	KPNB1	3837	ENSG00000108424	Luciferase reporter assay//qRT-PCR//Western blot	Functional MTI	25696812	validated
	THBS2	7058	ENSG00000186340	Luciferase reporter assay//Immunoprecipitaion (IP)//Immunofluorescence//qRT-PCR		33414448	validated
	ATG5	9474	ENSG00000057663	Luciferase reporter assay		25487826	validated
		9474	ENSG00000057663	Luciferase reporter assay	Functional MTI	25487826	validated
	CDK12	51755	ENSG00000167258	HITS-CLIP		23824327	validated
		51755	ENSG00000167258	HITS-CLIP	Functional MTI (Weak)	23824327	validated
	ZZZ3	26009	ENSG00000036549	CLIP-Seq dataset analysis		33718276	validated
	PNRC2	55629	ENSG00000189266	PAR-CLIP		21572407	validated
		55629	ENSG00000189266	PAR-CLIP	Functional MTI (Weak)	21572407	validated
	PACS1	55690	ENSG00000175115	HITS-CLIP		23824327	validated
		55690	ENSG00000175115	HITS-CLIP	Functional MTI (Weak)	23824327	validated
	WDR70	55100	ENSG00000082068	HITS-CLIP		23824327	validated
		55100	ENSG00000082068	HITS-CLIP	Functional MTI (Weak)	23824327	validated
	SMU1	55234	ENSG00000122692	HITS-CLIP		23824327	validated
		55234	ENSG00000122692	HITS-CLIP	Functional MTI (Weak)	23824327	validated
	RAP2A	5911	ENSG00000125249	Immunocytochemistry//Luciferase reporter assay//qRT-PCR//Western blot	Functional MTI	27221778	validated
	AMOTL1	154810	ENSG00000166025	PAR-CLIP//HITS-CLIP		23592263	validated
		154810	ENSG00000166025	PAR-CLIP//HITS-CLIP		22012620	validated
		154810	ENSG00000166025	PAR-CLIP//HITS-CLIP		23446348	validated
		154810	ENSG00000166025	PAR-CLIP//HITS-CLIP		20371350	validated
		154810	ENSG00000166025	PAR-CLIP//HITS-CLIP		24398324	validated
		154810	ENSG00000166025	PAR-CLIP//HITS-CLIP		21572407	validated
		154810	ENSG00000166025	PAR-CLIP	Functional MTI (Weak)	23592263	validated
		154810	ENSG00000166025	PAR-CLIP	Functional MTI (Weak)	24398324	validated
		154810	ENSG00000166025	PAR-CLIP	Functional MTI (Weak)	23446348	validated
		154810	ENSG00000166025	PAR-CLIP	Functional MTI (Weak)	22012620	validated
		154810	ENSG00000166025	PAR-CLIP//HITS-CLIP	Functional MTI (Weak)	21572407	validated
		154810	ENSG00000166025	PAR-CLIP	Functional MTI (Weak)	20371350	validated
	PRTG	283659	ENSG00000166450	Immunocytochemistry//Luciferase reporter assay//qRT-PCR//Western blot		24007463	validated
		283659	ENSG00000166450	Immunocytochemistry//Luciferase reporter assay//qRT-PCR//Western blot	Functional MTI	24007463	validated
	CDH7	1005	ENSG00000081138	PAR-CLIP		22291592	validated
		1005	ENSG00000081138	PAR-CLIP	Functional MTI (Weak)	22291592	validated
	TUG1	55000	ENSG00000253352	Luciferase reporter assay//qRT-PCR//Western blotting		33380806	validated
	TTYH1	57348	ENSG00000276537	HITS-CLIP	Functional MTI (Weak)	27418678	validated
	UHRF1	29128	ENSG00000276043	Luciferase reporter assay//Western blot	Functional MTI	25940709	validated
	PCMTD2	55251	ENSG00000280663	HITS-CLIP		23824327	validated
		55251	ENSG00000280663	HITS-CLIP	Functional MTI (Weak)	23824327	validated
	DYRK1B	9149	ENSG00000281320	Luciferase reporter assay//qRT-PCR//Western blot	Functional MTI	25696812	validated
	ABCC1	4363	ENSG00000278183	Luciferase reporter assay//qRT-PCR//Western blot	Functional MTI	28098912	validated
	MIGA2	84895	ENSG00000148343	PAR-CLIP		20371350	validated
		84895	ENSG00000148343	PAR-CLIP		23592263	validated
		84895	ENSG00000148343	PAR-CLIP	Functional MTI (Weak)	23592263	validated
		84895	ENSG00000148343	PAR-CLIP	Functional MTI (Weak)	20371350	validated
	PTEN	5728	ENSG00000284792	Luciferase reporter assay//Western blotting//qRT-PCR		32547090	validated
	RELCH	57614	ENSG00000134444	PAR-CLIP		21572407	validated
		57614	ENSG00000134444	PAR-CLIP	Functional MTI (Weak)	21572407	validated
	H2AC8	3012	ENSG00000277075	PAR-CLIP		20371350	validated
		3012	ENSG00000277075	PAR-CLIP		23446348	validated
		3012	ENSG00000277075	PAR-CLIP	Functional MTI (Weak)	23446348	validated
		3012	ENSG00000277075	PAR-CLIP	Functional MTI (Weak)	20371350	validated
	H2AC13	8329	ENSG00000196747	PAR-CLIP		23446348	validated
		8329	ENSG00000196747	PAR-CLIP		20371350	validated
		8329	ENSG00000196747	PAR-CLIP		21572407	validated
		8329	ENSG00000196747	PAR-CLIP	Functional MTI (Weak)	23446348	validated
		8329	ENSG00000196747	PAR-CLIP	Functional MTI (Weak)	21572407	validated
		8329	ENSG00000196747	PAR-CLIP	Functional MTI (Weak)	20371350	validated
	SOD2	6648	ENSG00000291237	HITS-CLIP		23824327	validated
		6648	ENSG00000291237	HITS-CLIP	Functional MTI (Weak)	23824327	validated
	H3C7	8968	ENSG00000277775	PAR-CLIP		23446348	validated
		8968	ENSG00000277775	PAR-CLIP		20371350	validated
		8968	ENSG00000277775	PAR-CLIP	Functional MTI (Weak)	23446348	validated
		8968	ENSG00000277775	PAR-CLIP	Functional MTI (Weak)	20371350	validated
	MYC	4609	ENSG00000136997	CLASH//Luciferase reporter assay//Immunohistochemistry//Western blot		24991193	validated
		4609	ENSG00000136997	CLASH//Luciferase reporter assay//Immunohistochemistry//Western blot		23622248	validated
		4609	ENSG00000136997	Luciferase reporter assay//Immunohistochemistry//Western blot	Functional MTI	24991193	validated
	EEF1A2	1917	ENSG00000101210	Luciferase reporter assay//Western blot//qRT-PCR		23695020	validated
		1917	ENSG00000101210	Luciferase reporter assay//Western blot//qRT-PCR	Functional MTI	23695020	validated
	ABL1	25	ENSG00000097007	PAR-CLIP	Functional MTI (Weak)	26701625	validated
	NACC1	112939	ENSG00000160877	PAR-CLIP	Functional MTI (Weak)	26701625	validated
	NFIX	4784	ENSG00000008441	PAR-CLIP		20371350	validated
		4784	ENSG00000008441	PAR-CLIP	Functional MTI (Weak)	20371350	validated
	MNT	4335	ENSG00000070444	PAR-CLIP	Functional MTI (Weak)	27292025	validated
	ARHGAP5	394	ENSG00000100852	Luciferase reporter assay//qRT-PCR//Western blot	Functional MTI	25961434	validated
	ARHGDIA	396	ENSG00000141522	PAR-CLIP	Functional MTI (Weak)	26701625	validated
	SFN	2810	ENSG00000175793	PAR-CLIP	Functional MTI (Weak)	26701625	validated
	KMT2D	8085	ENSG00000167548	CLASH//PAR-CLIP		24398324	validated
		8085	ENSG00000167548	CLASH//PAR-CLIP		23622248	validated
		8085	ENSG00000167548	PAR-CLIP	Functional MTI (Weak)	24398324	validated
	KHSRP	8570	ENSG00000088247	PAR-CLIP		20371350	validated
		8570	ENSG00000088247	PAR-CLIP		23592263	validated
		8570	ENSG00000088247	PAR-CLIP	Functional MTI (Weak)	23592263	validated
		8570	ENSG00000088247	PAR-CLIP	Functional MTI (Weak)	20371350	validated
	MICAL2	9645	ENSG00000133816	PAR-CLIP	Functional MTI (Weak)	27292025	validated
	VGLL4	9686	ENSG00000144560	PAR-CLIP		23592263	validated
		9686	ENSG00000144560	PAR-CLIP		23446348	validated
		9686	ENSG00000144560	PAR-CLIP	Functional MTI (Weak)	23592263	validated
		9686	ENSG00000144560	PAR-CLIP	Functional MTI (Weak)	23446348	validated
	PAK4	10298	ENSG00000130669	CLASH//HITS-CLIP		23824327	validated
		10298	ENSG00000130669	CLASH//HITS-CLIP		23622248	validated
		10298	ENSG00000130669	HITS-CLIP	Functional MTI (Weak)	23824327	validated
	CHERP	10523	ENSG00000085872	PAR-CLIP	Functional MTI (Weak)	26701625	validated
	NFAT5	10725	ENSG00000102908	PAR-CLIP	Functional MTI (Weak)	26701625	validated
	LYPLA2	11313	ENSG00000011009	PAR-CLIP		26701625	validated
		11313	ENSG00000011009	PAR-CLIP		23592263	validated
		11313	ENSG00000011009	PAR-CLIP	Functional MTI (Weak)	23592263	validated
		11313	ENSG00000011009	PAR-CLIP	Functional MTI (Weak)	26701625	validated
	UNC13A	23025	ENSG00000130477	HITS-CLIP		19536157	validated
		23025	ENSG00000130477	HITS-CLIP	Functional MTI (Weak)	19536157	validated
	SETD1B	23067	ENSG00000139718	PAR-CLIP		23592263	validated
		23067	ENSG00000139718	PAR-CLIP	Functional MTI (Weak)	23592263	validated
	VPS8	23355	ENSG00000156931	HITS-CLIP		19536157	validated
		23355	ENSG00000156931	HITS-CLIP	Functional MTI (Weak)	19536157	validated
	SPECC1L	23384	ENSG00000100014	PAR-CLIP	Functional MTI (Weak)	26701625	validated
	CTDNEP1	23399	ENSG00000175826	PAR-CLIP		23592263	validated
		23399	ENSG00000175826	PAR-CLIP	Functional MTI (Weak)	23592263	validated
	DISC1	27185	ENSG00000162946	PAR-CLIP		23592263	validated
		27185	ENSG00000162946	PAR-CLIP	Functional MTI (Weak)	23592263	validated
	NOB1	28987	ENSG00000141101	HITS-CLIP		19536157	validated
		28987	ENSG00000141101	HITS-CLIP	Functional MTI (Weak)	19536157	validated
	OTUD4	54726	ENSG00000164164	PAR-CLIP	Functional MTI (Weak)	27292025	validated
	GATAD2A	54815	ENSG00000167491	PAR-CLIP	Functional MTI (Weak)	26701625	validated
	TOR4A	54863	ENSG00000198113	PAR-CLIP		27292025	validated
		54863	ENSG00000198113	PAR-CLIP		23592263	validated
		54863	ENSG00000198113	PAR-CLIP	Functional MTI (Weak)	23592263	validated
		54863	ENSG00000198113	PAR-CLIP	Functional MTI (Weak)	27292025	validated
	PNPLA2	57104	ENSG00000177666	PAR-CLIP	Functional MTI (Weak)	26701625	validated
	SCAF4	57466	ENSG00000156304	PAR-CLIP		23446348	validated
		57466	ENSG00000156304	PAR-CLIP	Functional MTI (Weak)	23446348	validated
	PRX	57716	ENSG00000105227	HITS-CLIP		19536157	validated
		57716	ENSG00000105227	HITS-CLIP	Functional MTI (Weak)	19536157	validated
	SENP2	59343	ENSG00000163904	PAR-CLIP	Functional MTI (Weak)	26701625	validated
		59343	ENSG00000163904	PAR-CLIP	Functional MTI (Weak)	27292025	validated
	FNDC3B	64778	ENSG00000075420	HITS-CLIP		23313552	validated
		64778	ENSG00000075420	HITS-CLIP	Functional MTI (Weak)	23313552	validated
	SH3BGRL3	83442	ENSG00000142669	PAR-CLIP	Functional MTI (Weak)	26701625	validated
	LMNB2	84823	ENSG00000176619	PAR-CLIP	Functional MTI (Weak)	26701625	validated
	NKD1	85407	ENSG00000140807	Immunohistochemistry//Luciferase reporter assay//Western blot	Functional MTI	28107193	validated
	FOXP4	116113	ENSG00000137166	PAR-CLIP	Functional MTI (Weak)	26701625	validated
	PPTC7	160760	ENSG00000196850	Sequencing//PAR-CLIP		23592263	validated
		160760	ENSG00000196850	Sequencing//PAR-CLIP		20371350	validated
		160760	ENSG00000196850	PAR-CLIP	Functional MTI (Weak)	23592263	validated
	TRIM59	286827	ENSG00000213186	PAR-CLIP		23446348	validated
		286827	ENSG00000213186	PAR-CLIP	Functional MTI (Weak)	23446348	validated
	HNRNPC	3183	ENSG00000092199	CLASH//PAR-CLIP		23622248	validated
		3183	ENSG00000092199	CLASH//PAR-CLIP		23592263	validated
		3183	ENSG00000092199	PAR-CLIP	Functional MTI (Weak)	23592263	validated
	F2R	2149	ENSG00000181104	PAR-CLIP		20371350	validated
		2149	ENSG00000181104	PAR-CLIP	Functional MTI (Weak)	20371350	validated
	MAFK	7975	ENSG00000198517	PAR-CLIP	Functional MTI (Weak)	26701625	validated
	SBF1	6305	ENSG00000100241	PAR-CLIP	Functional MTI (Weak)	26701625	validated
	THBS2	7058	ENSG00000186340	HITS-CLIP		19536157	validated
		7058	ENSG00000186340	HITS-CLIP	Functional MTI (Weak)	19536157	validated
	GIPC1	10755	ENSG00000123159	PAR-CLIP	Functional MTI (Weak)	27292025	validated
	PIN1	5300	ENSG00000127445	PAR-CLIP		23592263	validated
		5300	ENSG00000127445	PAR-CLIP	Functional MTI (Weak)	23592263	validated
	AP5Z1	9907	ENSG00000242802	PAR-CLIP		20371350	validated
		9907	ENSG00000242802	PAR-CLIP	Functional MTI (Weak)	20371350	validated
	ZZZ3	26009	ENSG00000036549	CLIP-Seq dataset analysis		33718276	validated
	MARVELD1	83742	ENSG00000155254	PAR-CLIP		20371350	validated
		83742	ENSG00000155254	PAR-CLIP	Functional MTI (Weak)	20371350	validated
	NECTIN1	5818	ENSG00000110400	PAR-CLIP	Functional MTI (Weak)	26701625	validated
	CAPN15	6650	ENSG00000282214	PAR-CLIP	Functional MTI (Weak)	26701625	validated
	INKA2	55924	ENSG00000197852	PAR-CLIP//HITS-CLIP		23446348	validated
		55924	ENSG00000197852	PAR-CLIP//HITS-CLIP		21572407	validated
		55924	ENSG00000197852	PAR-CLIP	Functional MTI (Weak)	23446348	validated
		55924	ENSG00000197852	HITS-CLIP	Functional MTI (Weak)	21572407	validated
	DLL1	28514	ENSG00000198719	Luciferase reporter assay//Western blotting//Immunoprecipitaion (IP)//qRT-PCR		33902591	validated
	ADAR	103	ENSG00000160710	Luciferase reporter assay		23728176	validated
		103	ENSG00000160710	Luciferase reporter assay	Functional MTI	23728176	validated
	BLCAP	10904	ENSG00000166619	PAR-CLIP//HITS-CLIP		23446348	validated
		10904	ENSG00000166619	PAR-CLIP//HITS-CLIP		24398324	validated
		10904	ENSG00000166619	PAR-CLIP//HITS-CLIP		23592263	validated
		10904	ENSG00000166619	PAR-CLIP//HITS-CLIP		21572407	validated
		10904	ENSG00000166619	PAR-CLIP//HITS-CLIP		20371350	validated
		10904	ENSG00000166619	PAR-CLIP	Functional MTI (Weak)	23592263	validated
		10904	ENSG00000166619	PAR-CLIP	Functional MTI (Weak)	24398324	validated
		10904	ENSG00000166619	PAR-CLIP	Functional MTI (Weak)	23446348	validated
		10904	ENSG00000166619	PAR-CLIP//HITS-CLIP	Functional MTI (Weak)	21572407	validated
		10904	ENSG00000166619	PAR-CLIP	Functional MTI (Weak)	20371350	validated
	NFIC	4782	ENSG00000141905	PAR-CLIP	Functional MTI (Weak)	26701625	validated
	SPARC	6678	ENSG00000113140	HITS-CLIP		24374217	validated
		6678	ENSG00000113140	HITS-CLIP	Functional MTI (Weak)	24374217	validated
	LRRC1	55227	ENSG00000137269	HITS-CLIP		24374217	validated
		55227	ENSG00000137269	HITS-CLIP	Functional MTI (Weak)	24374217	validated
	LIF	3976	ENSG00000128342	PAR-CLIP	Functional MTI (Weak)	26701625	validated
	RCOR1	23186	ENSG00000089902	Flow//Immunocytochemistry//Luciferase reporter assay//qRT-PCR//Western blot		24657437	validated
		23186	ENSG00000089902	Flow//Immunocytochemistry//Luciferase reporter assay//qRT-PCR//Western blot	Functional MTI	24657437	validated
	HDAC4	9759	ENSG00000068024	Luciferase reporter assay//Western blotting//qRT-PCR		33116874	validated
	ATM	472	ENSG00000149311	HITS-CLIP		24374217	validated
		472	ENSG00000149311	HITS-CLIP	Functional MTI (Weak)	24374217	validated
	ZBTB20	26137	ENSG00000181722	HITS-CLIP	Functional MTI (Weak)	27418678	validated
		26137	ENSG00000181722	HITS-CLIP	Functional MTI (Weak)	28735896	validated
	DST	667	ENSG00000151914	HITS-CLIP		24374217	validated
		667	ENSG00000151914	HITS-CLIP	Functional MTI (Weak)	24374217	validated
	CPD	1362	ENSG00000108582	HITS-CLIP		24374217	validated
		1362	ENSG00000108582	HITS-CLIP	Functional MTI (Weak)	24374217	validated
	CSNK1G2	1455	ENSG00000133275	PAR-CLIP		22291592	validated
		1455	ENSG00000133275	PAR-CLIP	Functional MTI (Weak)	22291592	validated
	MEGF9	1955	ENSG00000106780	HITS-CLIP		24374217	validated
		1955	ENSG00000106780	HITS-CLIP	Functional MTI (Weak)	24374217	validated
	FN1	2335	ENSG00000115414	Luciferase reporter assay//Western blotting//qRT-PCR		31423213	validated
	GALNT2	2590	ENSG00000143641	HITS-CLIP		23824327	validated
		2590	ENSG00000143641	HITS-CLIP	Functional MTI (Weak)	23824327	validated
	GNA12	2768	ENSG00000146535	HITS-CLIP		23824327	validated
		2768	ENSG00000146535	HITS-CLIP		19536157	validated
		2768	ENSG00000146535	HITS-CLIP	Functional MTI (Weak)	23824327	validated
		2768	ENSG00000146535	HITS-CLIP	Functional MTI (Weak)	19536157	validated
	GNAS	2778	ENSG00000087460	HITS-CLIP		24374217	validated
		2778	ENSG00000087460	HITS-CLIP	Functional MTI (Weak)	24374217	validated
	ID4	3400	ENSG00000172201	HITS-CLIP		23824327	validated
		3400	ENSG00000172201	HITS-CLIP	Functional MTI (Weak)	23824327	validated
	MDM2	4193	ENSG00000135679	PAR-CLIP		24398324	validated
		4193	ENSG00000135679	PAR-CLIP	Functional MTI (Weak)	24398324	validated
	MECP2	4204	ENSG00000169057	Flow//Immunocytochemistry//Luciferase reporter assay//qRT-PCR//Western blot		24657437	validated
		4204	ENSG00000169057	Flow//Immunocytochemistry//Luciferase reporter assay//qRT-PCR//Western blot	Functional MTI	24657437	validated
	NUCB2	4925	ENSG00000070081	HITS-CLIP		24374217	validated
		4925	ENSG00000070081	HITS-CLIP	Functional MTI (Weak)	24374217	validated
	PRKAB1	5564	ENSG00000111725	HITS-CLIP		23824327	validated
		5564	ENSG00000111725	HITS-CLIP	Functional MTI (Weak)	23824327	validated
	PTPN3	5774	ENSG00000070159	HITS-CLIP		24374217	validated
		5774	ENSG00000070159	HITS-CLIP	Functional MTI (Weak)	24374217	validated
	TRAPPC2	6399	ENSG00000196459	HITS-CLIP		23824327	validated
		6399	ENSG00000196459	HITS-CLIP	Functional MTI (Weak)	23824327	validated
	TFPI	7035	ENSG00000003436	PAR-CLIP		23592263	validated
		7035	ENSG00000003436	PAR-CLIP	Functional MTI (Weak)	23592263	validated
	CSDE1	7812	ENSG00000009307	HITS-CLIP		24374217	validated
		7812	ENSG00000009307	HITS-CLIP	Functional MTI (Weak)	24374217	validated
	DHX16	8449	ENSG00000204560	HITS-CLIP		24374217	validated
		8449	ENSG00000204560	HITS-CLIP	Functional MTI (Weak)	24374217	validated
	ESPL1	9700	ENSG00000135476	PAR-CLIP		21572407	validated
		9700	ENSG00000135476	PAR-CLIP		23446348	validated
		9700	ENSG00000135476	PAR-CLIP	Functional MTI (Weak)	23446348	validated
		9700	ENSG00000135476	PAR-CLIP	Functional MTI (Weak)	21572407	validated
	DNAJB6	10049	ENSG00000105993	PAR-CLIP		20371350	validated
		10049	ENSG00000105993	PAR-CLIP	Functional MTI (Weak)	20371350	validated
	LRPPRC	10128	ENSG00000138095	PAR-CLIP		22012620	validated
		10128	ENSG00000138095	PAR-CLIP		23592263	validated
		10128	ENSG00000138095	PAR-CLIP		20371350	validated
		10128	ENSG00000138095	PAR-CLIP		27292025	validated
		10128	ENSG00000138095	PAR-CLIP		21572407	validated
		10128	ENSG00000138095	PAR-CLIP		26701625	validated
		10128	ENSG00000138095	PAR-CLIP		23446348	validated
		10128	ENSG00000138095	PAR-CLIP	Functional MTI (Weak)	23592263	validated
		10128	ENSG00000138095	PAR-CLIP	Functional MTI (Weak)	23446348	validated
		10128	ENSG00000138095	PAR-CLIP	Functional MTI (Weak)	22012620	validated
		10128	ENSG00000138095	PAR-CLIP	Functional MTI (Weak)	21572407	validated
		10128	ENSG00000138095	PAR-CLIP	Functional MTI (Weak)	20371350	validated
		10128	ENSG00000138095	PAR-CLIP	Functional MTI (Weak)	26701625	validated
		10128	ENSG00000138095	PAR-CLIP	Functional MTI (Weak)	27292025	validated
	STAMBP	10617	ENSG00000124356	PAR-CLIP		21572407	validated
		10617	ENSG00000124356	PAR-CLIP	Functional MTI (Weak)	21572407	validated
	NES	10763	ENSG00000132688	Flow//Immunocytochemistry//Luciferase reporter assay//qRT-PCR//Western blot		24657437	validated
		10763	ENSG00000132688	Flow//Immunocytochemistry//Luciferase reporter assay//qRT-PCR//Western blot	Functional MTI	24657437	validated
	RHOBTB3	22836	ENSG00000164292	HITS-CLIP		24374217	validated
		22836	ENSG00000164292	HITS-CLIP	Functional MTI (Weak)	24374217	validated
	UNC13A	23025	ENSG00000130477	HITS-CLIP		24374217	validated
		23025	ENSG00000130477	HITS-CLIP	Functional MTI (Weak)	24374217	validated
	SETX	23064	ENSG00000107290	HITS-CLIP		24374217	validated
		23064	ENSG00000107290	HITS-CLIP	Functional MTI (Weak)	24374217	validated
	KDM4C	23081	ENSG00000107077	HITS-CLIP		24374217	validated
		23081	ENSG00000107077	HITS-CLIP	Functional MTI (Weak)	24374217	validated
	ZCCHC14	23174	ENSG00000140948	HITS-CLIP		24374217	validated
		23174	ENSG00000140948	HITS-CLIP	Functional MTI (Weak)	24374217	validated
	RBFOX2	23543	ENSG00000100320	HITS-CLIP		24374217	validated
		23543	ENSG00000100320	HITS-CLIP	Functional MTI (Weak)	24374217	validated
	HEATR5A	25938	ENSG00000129493	HITS-CLIP		19536157	validated
		25938	ENSG00000129493	HITS-CLIP	Functional MTI (Weak)	19536157	validated
	DNTTIP2	30836	ENSG00000067334	HITS-CLIP		23824327	validated
		30836	ENSG00000067334	HITS-CLIP	Functional MTI (Weak)	23824327	validated
	ASAP1	50807	ENSG00000153317	HITS-CLIP		24374217	validated
		50807	ENSG00000153317	HITS-CLIP	Functional MTI (Weak)	24374217	validated
	CHMP3	51652	ENSG00000115561	HITS-CLIP		24374217	validated
		51652	ENSG00000115561	HITS-CLIP	Functional MTI (Weak)	24374217	validated
	KIF21A	55605	ENSG00000139116	HITS-CLIP		24374217	validated
		55605	ENSG00000139116	HITS-CLIP	Functional MTI (Weak)	24374217	validated
	RAPH1	65059	ENSG00000173166	HITS-CLIP		24374217	validated
		65059	ENSG00000173166	HITS-CLIP	Functional MTI (Weak)	24374217	validated
	KIAA0319L	79932	ENSG00000142687	HITS-CLIP		24374217	validated
		79932	ENSG00000142687	HITS-CLIP	Functional MTI (Weak)	24374217	validated
	ARID5B	84159	ENSG00000150347	HITS-CLIP		23313552	validated
		84159	ENSG00000150347	HITS-CLIP	Functional MTI (Weak)	23313552	validated
	PHLDB2	90102	ENSG00000144824	HITS-CLIP		24374217	validated
		90102	ENSG00000144824	HITS-CLIP	Functional MTI (Weak)	24374217	validated
	DENND6A	201627	ENSG00000174839	HITS-CLIP		23824327	validated
		201627	ENSG00000174839	HITS-CLIP	Functional MTI (Weak)	23824327	validated
	TUBB	203068	ENSG00000224156	PAR-CLIP	Functional MTI (Weak)	26701625	validated
	UNC5B	219699	ENSG00000107731	HITS-CLIP		24374217	validated
		219699	ENSG00000107731	HITS-CLIP	Functional MTI (Weak)	24374217	validated
	IRF2BP2	359948	ENSG00000168264	PAR-CLIP		20371350	validated
		359948	ENSG00000168264	PAR-CLIP	Functional MTI (Weak)	20371350	validated
	PCLO	27445	ENSG00000186472	HITS-CLIP		24374217	validated
		27445	ENSG00000186472	HITS-CLIP	Functional MTI (Weak)	24374217	validated
	SYT7	9066	ENSG00000011347	Luciferase reporter assay//Immunohistochemistry (IHC)		31663645	validated
	PDE4DIP	9659	ENSG00000178104	PAR-CLIP		23592263	validated
		9659	ENSG00000178104	PAR-CLIP	Functional MTI (Weak)	23592263	validated
	TUBB2A	7280	ENSG00000137267	PAR-CLIP		23446348	validated
		7280	ENSG00000137267	PAR-CLIP	Functional MTI (Weak)	23446348	validated
	MGAT1	4245	ENSG00000131446	PAR-CLIP	Functional MTI (Weak)	27292025	validated
	SETBP1	26040	ENSG00000152217	HITS-CLIP		24374217	validated
		26040	ENSG00000152217	HITS-CLIP	Functional MTI (Weak)	24374217	validated
	PITPNM1	9600	ENSG00000110697	HITS-CLIP		24374217	validated
		9600	ENSG00000110697	HITS-CLIP	Functional MTI (Weak)	24374217	validated
	ANO5	203859	ENSG00000171714	HITS-CLIP		24374217	validated
		203859	ENSG00000171714	HITS-CLIP	Functional MTI (Weak)	24374217	validated
	PNISR	25957	ENSG00000132424	PAR-CLIP		21572407	validated
		25957	ENSG00000132424	PAR-CLIP	Functional MTI (Weak)	21572407	validated
	ZZZ3	26009	ENSG00000036549	CLIP-Seq dataset analysis		33718276	validated
		26009	ENSG00000036549	CLIP-Seq dataset analysis		33718276	validated
	NBAS	51594	ENSG00000151779	HITS-CLIP		24374217	validated
		51594	ENSG00000151779	HITS-CLIP	Functional MTI (Weak)	24374217	validated
	MRPL34	64981	ENSG00000130312	PAR-CLIP		21572407	validated
		64981	ENSG00000130312	PAR-CLIP	Functional MTI (Weak)	21572407	validated
	OGT	8473	ENSG00000147162	HITS-CLIP		24374217	validated
		8473	ENSG00000147162	HITS-CLIP	Functional MTI (Weak)	24374217	validated
	ITPRIPL1	150771	ENSG00000198885	PAR-CLIP//HITS-CLIP		23446348	validated
		150771	ENSG00000198885	PAR-CLIP//HITS-CLIP		21572407	validated
		150771	ENSG00000198885	PAR-CLIP//HITS-CLIP		23313552	validated
		150771	ENSG00000198885	PAR-CLIP	Functional MTI (Weak)	23446348	validated
		150771	ENSG00000198885	PAR-CLIP//HITS-CLIP	Functional MTI (Weak)	21572407	validated
		150771	ENSG00000198885	HITS-CLIP	Functional MTI (Weak)	23313552	validated
	P3H1	64175	ENSG00000117385	HITS-CLIP		24374217	validated
		64175	ENSG00000117385	HITS-CLIP	Functional MTI (Weak)	24374217	validated
	SURF4	6836	ENSG00000280951	HITS-CLIP		24374217	validated
		6836	ENSG00000280951	HITS-CLIP	Functional MTI (Weak)	24374217	validated
	DLG5	9231	ENSG00000274429	HITS-CLIP		24374217	validated
		9231	ENSG00000274429	HITS-CLIP	Functional MTI (Weak)	24374217	validated
	SOCS7	30837	ENSG00000274229	PAR-CLIP	Functional MTI (Weak)	26701625	validated
	PALM2AKAP2	445815	ENSG00000157654	HITS-CLIP		24374217	validated
		445815	ENSG00000157654	HITS-CLIP	Functional MTI (Weak)	24374217	validated
	ESR1	2099	ENSG00000091831	Luciferase reporter assay		26723394	validated
		2099	ENSG00000091831	Luciferase reporter assay	Functional MTI	26723394	validated
	RNPEPL1	57140	ENSG00000142327	HITS-CLIP		19536157	validated
		57140	ENSG00000142327	HITS-CLIP	Functional MTI (Weak)	19536157	validated
	TPI1	7167	ENSG00000111669	HITS-CLIP		23824327	validated
		7167	ENSG00000111669	HITS-CLIP	Functional MTI (Weak)	23824327	validated
	ASXL2	55252	ENSG00000143970	PAR-CLIP		21572407	validated
		55252	ENSG00000143970	PAR-CLIP	Functional MTI (Weak)	21572407	validated
	UBE2Q1	55585	ENSG00000160714	PAR-CLIP		22100165	validated
		55585	ENSG00000160714	PAR-CLIP	Functional MTI (Weak)	22100165	validated
	TP53INP1	94241	ENSG00000164938	PAR-CLIP		22012620	validated
		94241	ENSG00000164938	PAR-CLIP	Functional MTI (Weak)	22012620	validated
	SERPINA3	12	ENSG00000196136	HITS-CLIP		23824327	validated
		12	ENSG00000196136	HITS-CLIP	Functional MTI (Weak)	23824327	validated
	FGF2	2247	ENSG00000138685	PAR-CLIP//HITS-CLIP		21572407	validated
		2247	ENSG00000138685	PAR-CLIP//HITS-CLIP	Functional MTI (Weak)	21572407	validated
	KCND3	3752	ENSG00000171385	HITS-CLIP		23313552	validated
		3752	ENSG00000171385	HITS-CLIP	Functional MTI (Weak)	23313552	validated
	LIFR	3977	ENSG00000113594	PAR-CLIP		21572407	validated
		3977	ENSG00000113594	PAR-CLIP	Functional MTI (Weak)	21572407	validated
	MT-CO2	4513	ENSG00000198712	Luciferase reporter assay//qRT-PCR//Western blot	Functional MTI	28255114	validated
	NCAM2	4685	ENSG00000154654	PAR-CLIP	Functional MTI (Weak)	27292025	validated
	PRKAA2	5563	ENSG00000162409	PAR-CLIP		22100165	validated
		5563	ENSG00000162409	PAR-CLIP	Functional MTI (Weak)	22100165	validated
	SRD5A1	6715	ENSG00000145545	HITS-CLIP		23824327	validated
		6715	ENSG00000145545	HITS-CLIP	Functional MTI (Weak)	23824327	validated
	PPP1R11	6992	ENSG00000233314	HITS-CLIP		23313552	validated
		6992	ENSG00000233314	HITS-CLIP	Functional MTI (Weak)	23313552	validated
	PSME3	10197	ENSG00000131467	HITS-CLIP		19536157	validated
		10197	ENSG00000131467	HITS-CLIP	Functional MTI (Weak)	19536157	validated
	PDCD10	11235	ENSG00000114209	PAR-CLIP//HITS-CLIP		21572407	validated
		11235	ENSG00000114209	PAR-CLIP//HITS-CLIP		23446348	validated
		11235	ENSG00000114209	PAR-CLIP	Functional MTI (Weak)	23446348	validated
		11235	ENSG00000114209	HITS-CLIP	Functional MTI (Weak)	21572407	validated
	PITPNB	23760	ENSG00000180957	PAR-CLIP		20371350	validated
		23760	ENSG00000180957	PAR-CLIP		21572407	validated
		23760	ENSG00000180957	PAR-CLIP	Functional MTI (Weak)	21572407	validated
		23760	ENSG00000180957	PAR-CLIP	Functional MTI (Weak)	20371350	validated
	CRLS1	54675	ENSG00000088766	HITS-CLIP		23824327	validated
		54675	ENSG00000088766	HITS-CLIP	Functional MTI (Weak)	23824327	validated
	EIF5A2	56648	ENSG00000163577	PAR-CLIP	Functional MTI (Weak)	26701625	validated
		56648	ENSG00000163577	HITS-CLIP	Functional MTI (Weak)	27418678	validated
	MRS2	57380	ENSG00000124532	HITS-CLIP		23824327	validated
		57380	ENSG00000124532	HITS-CLIP	Functional MTI (Weak)	23824327	validated
	ANO8	57719	ENSG00000074855	HITS-CLIP	Functional MTI (Weak)	27418678	validated
	ABHD17C	58489	ENSG00000136379	PAR-CLIP		20371350	validated
		58489	ENSG00000136379	PAR-CLIP	Functional MTI (Weak)	20371350	validated
	PRR3	80742	ENSG00000204576	PAR-CLIP		22100165	validated
		80742	ENSG00000204576	PAR-CLIP	Functional MTI (Weak)	22100165	validated
	NAV1	89796	ENSG00000134369	HITS-CLIP		23824327	validated
		89796	ENSG00000134369	HITS-CLIP	Functional MTI (Weak)	23824327	validated
	FOXK1	221937	ENSG00000164916	PAR-CLIP	Functional MTI (Weak)	26701625	validated
	ZNF793	390927	ENSG00000188227	HITS-CLIP		23824327	validated
		390927	ENSG00000188227	HITS-CLIP	Functional MTI (Weak)	23824327	validated
	RNFT2	84900	ENSG00000135119	PAR-CLIP	Functional MTI (Weak)	27292025	validated
	NEURL1B	54492	ENSG00000214357	HITS-CLIP		23824327	validated
		54492	ENSG00000214357	HITS-CLIP	Functional MTI (Weak)	23824327	validated
	FBXL20	84961	ENSG00000108306	HITS-CLIP		23824327	validated
		84961	ENSG00000108306	HITS-CLIP	Functional MTI (Weak)	23824327	validated
	NCK1	4690	ENSG00000158092	HITS-CLIP		23824327	validated
		4690	ENSG00000158092	HITS-CLIP	Functional MTI (Weak)	23824327	validated
	NCR3LG1	374383	ENSG00000188211	HITS-CLIP		23313552	validated
		374383	ENSG00000188211	HITS-CLIP	Functional MTI (Weak)	23313552	validated
	ST13	6767	ENSG00000100380	PAR-CLIP		22100165	validated
		6767	ENSG00000100380	PAR-CLIP	Functional MTI (Weak)	22100165	validated
	SNX27	81609	ENSG00000143376	HITS-CLIP		23824327	validated
		81609	ENSG00000143376	HITS-CLIP	Functional MTI (Weak)	23824327	validated
	SLC25A33	84275	ENSG00000171612	HITS-CLIP		19536157	validated
		84275	ENSG00000171612	HITS-CLIP	Functional MTI (Weak)	19536157	validated
	FEM1B	10116	ENSG00000169018	PAR-CLIP		20371350	validated
		10116	ENSG00000169018	PAR-CLIP	Functional MTI (Weak)	20371350	validated
	PTEN	5728	ENSG00000284792	Luciferase reporter assay//Western blotting//qRT-PCR		33634678	validated
	TRIR	79002	ENSG00000123144	PAR-CLIP	Functional MTI (Weak)	26701625	validated
	SMC1A	8243	ENSG00000072501	HITS-CLIP		23313552	validated
		8243	ENSG00000072501	HITS-CLIP	Functional MTI (Weak)	23313552	validated
	NCOA3	8202	ENSG00000124151	PAR-CLIP		24398324	validated
		8202	ENSG00000124151	PAR-CLIP		26701625	validated
		8202	ENSG00000124151	PAR-CLIP	Functional MTI (Weak)	24398324	validated
		8202	ENSG00000124151	PAR-CLIP	Functional MTI (Weak)	26701625	validated
	CCND1	595	ENSG00000110092	PAR-CLIP	Functional MTI (Weak)	26701625	validated
	JARID2	3720	ENSG00000008083	PAR-CLIP		21572407	validated
		3720	ENSG00000008083	PAR-CLIP	Functional MTI (Weak)	21572407	validated
	RHOB	388	ENSG00000143878	PAR-CLIP	Functional MTI (Weak)	27292025	validated
	ADM	133	ENSG00000148926	PAR-CLIP		21572407	validated
		133	ENSG00000148926	PAR-CLIP	Functional MTI (Weak)	21572407	validated
	CDH6	1004	ENSG00000113361	PAR-CLIP		23592263	validated
		1004	ENSG00000113361	PAR-CLIP	Functional MTI (Weak)	23592263	validated
	COX10	1352	ENSG00000006695	PAR-CLIP		23592263	validated
		1352	ENSG00000006695	PAR-CLIP	Functional MTI (Weak)	23592263	validated
	ENG	2022	ENSG00000106991	Luciferase reporter assay		26857067	validated
		2022	ENSG00000106991	Luciferase reporter assay	Functional MTI	26857067	validated
	FXN	2395	ENSG00000165060	HITS-CLIP		19536157	validated
		2395	ENSG00000165060	HITS-CLIP	Functional MTI (Weak)	19536157	validated
	GLI2	2736	ENSG00000074047	HITS-CLIP		24906430	validated
		2736	ENSG00000074047	HITS-CLIP		27418678	validated
		2736	ENSG00000074047	HITS-CLIP	Functional MTI (Weak)	24906430	validated
		2736	ENSG00000074047	HITS-CLIP	Functional MTI (Weak)	27418678	validated
	GPS1	2873	ENSG00000169727	PAR-CLIP	Functional MTI (Weak)	26701625	validated
	HDGF	3068	ENSG00000143321	PAR-CLIP		26701625	validated
		3068	ENSG00000143321	PAR-CLIP		23592263	validated
		3068	ENSG00000143321	PAR-CLIP	Functional MTI (Weak)	23592263	validated
		3068	ENSG00000143321	PAR-CLIP	Functional MTI (Weak)	26701625	validated
	MDM4	4194	ENSG00000198625	PAR-CLIP		23592263	validated
		4194	ENSG00000198625	PAR-CLIP	Functional MTI (Weak)	23592263	validated
	MLLT1	4298	ENSG00000130382	PAR-CLIP	Functional MTI (Weak)	26701625	validated
	NPR1	4881	ENSG00000169418	HITS-CLIP		23313552	validated
		4881	ENSG00000169418	HITS-CLIP	Functional MTI (Weak)	23313552	validated
	PFN1	5216	ENSG00000108518	PAR-CLIP		22012620	validated
		5216	ENSG00000108518	PAR-CLIP	Functional MTI (Weak)	22012620	validated
	PPIA	5478	ENSG00000196262	PAR-CLIP	Functional MTI (Weak)	27292025	validated
	RAB5C	5878	ENSG00000108774	PAR-CLIP	Functional MTI (Weak)	27292025	validated
	SKI	6497	ENSG00000157933	PAR-CLIP	Functional MTI (Weak)	26701625	validated
	SREBF1	6720	ENSG00000072310	PAR-CLIP	Functional MTI (Weak)	26701625	validated
	TCF3	6929	ENSG00000071564	PAR-CLIP	Functional MTI (Weak)	26701625	validated
	MLX	6945	ENSG00000108788	PAR-CLIP	Functional MTI (Weak)	26701625	validated
	UBTF	7343	ENSG00000108312	PAR-CLIP		23592263	validated
		7343	ENSG00000108312	PAR-CLIP	Functional MTI (Weak)	23592263	validated
	DDX39B	7919	ENSG00000198563	PAR-CLIP		21572407	validated
		7919	ENSG00000198563	PAR-CLIP		23446348	validated
		7919	ENSG00000198563	PAR-CLIP		23592263	validated
		7919	ENSG00000198563	PAR-CLIP		24398324	validated
		7919	ENSG00000198563	PAR-CLIP		20371350	validated
		7919	ENSG00000198563	PAR-CLIP		26701625	validated
		7919	ENSG00000198563	PAR-CLIP	Functional MTI (Weak)	23592263	validated
		7919	ENSG00000198563	PAR-CLIP	Functional MTI (Weak)	24398324	validated
		7919	ENSG00000198563	PAR-CLIP	Functional MTI (Weak)	23446348	validated
		7919	ENSG00000198563	PAR-CLIP	Functional MTI (Weak)	21572407	validated
		7919	ENSG00000198563	PAR-CLIP	Functional MTI (Weak)	20371350	validated
		7919	ENSG00000198563	PAR-CLIP	Functional MTI (Weak)	26701625	validated
	NAA10	8260	ENSG00000102030	Luciferase reporter assay//qRT-PCR//Western blot		26646451	validated
		8260	ENSG00000102030	Luciferase reporter assay//qRT-PCR//Western blot	Functional MTI	26646451	validated
	RPS6KA4	8986	ENSG00000162302	PAR-CLIP	Functional MTI (Weak)	26701625	validated
	CRLF1	9244	ENSG00000006016	HITS-CLIP		23824327	validated
		9244	ENSG00000006016	HITS-CLIP	Functional MTI (Weak)	23824327	validated
	MICAL2	9645	ENSG00000133816	PAR-CLIP		20371350	validated
		9645	ENSG00000133816	PAR-CLIP	Functional MTI (Weak)	20371350	validated
	CHERP	10523	ENSG00000085872	PAR-CLIP	Functional MTI (Weak)	26701625	validated
	TOB2	10766	ENSG00000183864	PAR-CLIP		20371350	validated
		10766	ENSG00000183864	PAR-CLIP	Functional MTI (Weak)	20371350	validated
	TMED10	10972	ENSG00000170348	PAR-CLIP		23592263	validated
		10972	ENSG00000170348	PAR-CLIP	Functional MTI (Weak)	23592263	validated
	RHOBTB3	22836	ENSG00000164292	HITS-CLIP		23313552	validated
		22836	ENSG00000164292	HITS-CLIP	Functional MTI (Weak)	23313552	validated
	NMNAT2	23057	ENSG00000157064	HITS-CLIP	Functional MTI (Weak)	27418678	validated
	SETD1B	23067	ENSG00000139718	PAR-CLIP		23592263	validated
		23067	ENSG00000139718	PAR-CLIP	Functional MTI (Weak)	23592263	validated
	CBX6	23466	ENSG00000183741	PAR-CLIP	Functional MTI (Weak)	26701625	validated
	ZNF385A	25946	ENSG00000161642	PAR-CLIP		24398324	validated
		25946	ENSG00000161642	PAR-CLIP	Functional MTI (Weak)	24398324	validated
	RIF1	55183	ENSG00000080345	HITS-CLIP		23824327	validated
		55183	ENSG00000080345	HITS-CLIP	Functional MTI (Weak)	23824327	validated
	MID1IP1	58526	ENSG00000165175	PAR-CLIP		23592263	validated
		58526	ENSG00000165175	PAR-CLIP	Functional MTI (Weak)	23592263	validated
	TMEM43	79188	ENSG00000170876	PAR-CLIP		23446348	validated
		79188	ENSG00000170876	PAR-CLIP		23592263	validated
		79188	ENSG00000170876	PAR-CLIP	Functional MTI (Weak)	23592263	validated
		79188	ENSG00000170876	PAR-CLIP	Functional MTI (Weak)	23446348	validated
	FOXRED2	80020	ENSG00000100350	PAR-CLIP		23592263	validated
		80020	ENSG00000100350	PAR-CLIP	Functional MTI (Weak)	23592263	validated
	FBXL18	80028	ENSG00000155034	PAR-CLIP	Functional MTI (Weak)	26701625	validated
	NAA50	80218	ENSG00000121579	PAR-CLIP		23592263	validated
		80218	ENSG00000121579	PAR-CLIP	Functional MTI (Weak)	23592263	validated
	SPRY4	81848	ENSG00000187678	PAR-CLIP	Functional MTI (Weak)	26701625	validated
	UCK1	83549	ENSG00000130717	PAR-CLIP		23592263	validated
		83549	ENSG00000130717	PAR-CLIP	Functional MTI (Weak)	23592263	validated
	PPP1R9B	84687	ENSG00000108819	PAR-CLIP	Functional MTI (Weak)	26701625	validated
	LMNB2	84823	ENSG00000176619	PAR-CLIP	Functional MTI (Weak)	26701625	validated
	R3HDM4	91300	ENSG00000198858	PAR-CLIP	Functional MTI (Weak)	26701625	validated
	ZFP3	124961	ENSG00000180787	PAR-CLIP		22100165	validated
		124961	ENSG00000180787	PAR-CLIP	Functional MTI (Weak)	22100165	validated
	ASB6	140459	ENSG00000148331	PAR-CLIP		23592263	validated
		140459	ENSG00000148331	PAR-CLIP	Functional MTI (Weak)	23592263	validated
	CACUL1	143384	ENSG00000151893	HITS-CLIP		23313552	validated
		143384	ENSG00000151893	HITS-CLIP		28735896	validated
		143384	ENSG00000151893	HITS-CLIP		23824327	validated
		143384	ENSG00000151893	HITS-CLIP		27418678	validated
		143384	ENSG00000151893	HITS-CLIP	Functional MTI (Weak)	23824327	validated
		143384	ENSG00000151893	HITS-CLIP	Functional MTI (Weak)	23313552	validated
		143384	ENSG00000151893	HITS-CLIP	Functional MTI (Weak)	27418678	validated
		143384	ENSG00000151893	HITS-CLIP	Functional MTI (Weak)	28735896	validated
	IP6K1	9807	ENSG00000176095	PAR-CLIP	Functional MTI (Weak)	26701625	validated
	TOR2A	27433	ENSG00000160404	PAR-CLIP	Functional MTI (Weak)	26701625	validated
		27433	ENSG00000160404	PAR-CLIP	Functional MTI (Weak)	27292025	validated
	FBRS	64319	ENSG00000156860	PAR-CLIP	Functional MTI (Weak)	26701625	validated
	SETBP1	26040	ENSG00000152217	PAR-CLIP		23446348	validated
		26040	ENSG00000152217	PAR-CLIP	Functional MTI (Weak)	23446348	validated
	MAPK10	5602	ENSG00000109339	HITS-CLIP		27418678	validated
		5602	ENSG00000109339	HITS-CLIP		24906430	validated
		5602	ENSG00000109339	HITS-CLIP	Functional MTI (Weak)	24906430	validated
		5602	ENSG00000109339	HITS-CLIP	Functional MTI (Weak)	27418678	validated
	ATXN2	6311	ENSG00000204842	HITS-CLIP		23313552	validated
		6311	ENSG00000204842	HITS-CLIP	Functional MTI (Weak)	23313552	validated
	PABPN1	8106	ENSG00000100836	PAR-CLIP	Functional MTI (Weak)	26701625	validated
	TRIM28	10155	ENSG00000130726	PAR-CLIP		26701625	validated
		10155	ENSG00000130726	PAR-CLIP		23592263	validated
		10155	ENSG00000130726	PAR-CLIP	Functional MTI (Weak)	23592263	validated
		10155	ENSG00000130726	PAR-CLIP	Functional MTI (Weak)	26701625	validated
	ZZZ3	26009	ENSG00000036549	CLIP-Seq dataset analysis		33718276	validated
	ZBTB7A	51341	ENSG00000178951	PAR-CLIP		20371350	validated
		51341	ENSG00000178951	PAR-CLIP		23592263	validated
		51341	ENSG00000178951	PAR-CLIP		26701625	validated
		51341	ENSG00000178951	PAR-CLIP	Functional MTI (Weak)	23592263	validated
		51341	ENSG00000178951	PAR-CLIP	Functional MTI (Weak)	20371350	validated
		51341	ENSG00000178951	PAR-CLIP	Functional MTI (Weak)	26701625	validated
	REXO1	57455	ENSG00000079313	PAR-CLIP		26701625	validated
		57455	ENSG00000079313	PAR-CLIP		23592263	validated
		57455	ENSG00000079313	PAR-CLIP	Functional MTI (Weak)	23592263	validated
		57455	ENSG00000079313	PAR-CLIP	Functional MTI (Weak)	26701625	validated
	APOL6	80830	ENSG00000221963	HITS-CLIP		23313552	validated
		80830	ENSG00000221963	HITS-CLIP	Functional MTI (Weak)	23313552	validated
	SCAMP4	113178	ENSG00000227500	PAR-CLIP	Functional MTI (Weak)	26701625	validated
	USH1G	124590	ENSG00000182040	PAR-CLIP		20371350	validated
		124590	ENSG00000182040	PAR-CLIP		24398324	validated
		124590	ENSG00000182040	PAR-CLIP	Functional MTI (Weak)	24398324	validated
		124590	ENSG00000182040	PAR-CLIP	Functional MTI (Weak)	20371350	validated
	EPN1	29924	ENSG00000063245	PAR-CLIP		24398324	validated
		29924	ENSG00000063245	PAR-CLIP		23592263	validated
		29924	ENSG00000063245	PAR-CLIP	Functional MTI (Weak)	23592263	validated
		29924	ENSG00000063245	PAR-CLIP	Functional MTI (Weak)	24398324	validated
	SELENON	57190	ENSG00000162430	PAR-CLIP	Functional MTI (Weak)	26701625	validated
	SLC66A2	80148	ENSG00000122490	HITS-CLIP	Functional MTI (Weak)	28735896	validated
	ESS2	8220	ENSG00000100056	PAR-CLIP	Functional MTI (Weak)	26701625	validated
	PRRC2B	84726	ENSG00000288701	PAR-CLIP		20371350	validated
		84726	ENSG00000288701	PAR-CLIP		23592263	validated
		84726	ENSG00000288701	PAR-CLIP	Functional MTI (Weak)	23592263	validated
		84726	ENSG00000288701	PAR-CLIP	Functional MTI (Weak)	20371350	validated
	CDKN1A	1026	ENSG00000124762	CLASH//PAR-CLIP		23592263	validated
		1026	ENSG00000124762	CLASH//PAR-CLIP		22012620	validated
		1026	ENSG00000124762	CLASH//PAR-CLIP		26701625	validated
		1026	ENSG00000124762	CLASH//PAR-CLIP		27292025	validated
		1026	ENSG00000124762	CLASH//PAR-CLIP		23622248	validated
		1026	ENSG00000124762	PAR-CLIP	Functional MTI (Weak)	23592263	validated
		1026	ENSG00000124762	PAR-CLIP	Functional MTI (Weak)	22012620	validated
		1026	ENSG00000124762	PAR-CLIP	Functional MTI (Weak)	26701625	validated
		1026	ENSG00000124762	PAR-CLIP	Functional MTI (Weak)	27292025	validated
	BTG2	7832	ENSG00000159388	PAR-CLIP	Functional MTI (Weak)	26701625	validated
	RUNX1T1	862	ENSG00000079102	PAR-CLIP//HITS-CLIP		23446348	validated
		862	ENSG00000079102	PAR-CLIP//HITS-CLIP		21572407	validated
		862	ENSG00000079102	PAR-CLIP	Functional MTI (Weak)	23446348	validated
		862	ENSG00000079102	HITS-CLIP	Functional MTI (Weak)	21572407	validated
	TP53	7157	ENSG00000141510	HITS-CLIP	Functional MTI (Weak)	28735896	validated
	AGO2	27161	ENSG00000123908	PAR-CLIP		20371350	validated
		27161	ENSG00000123908	PAR-CLIP	Functional MTI (Weak)	20371350	validated
	PLK1	5347	ENSG00000166851	PAR-CLIP	Functional MTI (Weak)	26701625	validated
	ZFP91	80829	ENSG00000186660	HITS-CLIP		23313552	validated
		80829	ENSG00000186660	HITS-CLIP	Functional MTI (Weak)	23313552	validated
	ANXA11	311	ENSG00000122359	PAR-CLIP		22012620	validated
		311	ENSG00000122359	PAR-CLIP	Functional MTI (Weak)	22012620	validated
	SLC7A11	23657	ENSG00000151012	PAR-CLIP		21572407	validated
		23657	ENSG00000151012	PAR-CLIP	Functional MTI (Weak)	21572407	validated
	ARSB	411	ENSG00000113273	HITS-CLIP		23824327	validated
		411	ENSG00000113273	HITS-CLIP	Functional MTI (Weak)	23824327	validated
	EXTL3	2137	ENSG00000012232	HITS-CLIP		28735896	validated
		2137	ENSG00000012232	HITS-CLIP		23824327	validated
		2137	ENSG00000012232	HITS-CLIP	Functional MTI (Weak)	23824327	validated
		2137	ENSG00000012232	HITS-CLIP	Functional MTI (Weak)	28735896	validated
	FOXE1	2304	ENSG00000178919	HITS-CLIP		19536157	validated
		2304	ENSG00000178919	HITS-CLIP	Functional MTI (Weak)	19536157	validated
	GDI1	2664	ENSG00000203879	PAR-CLIP		20371350	validated
		2664	ENSG00000203879	PAR-CLIP		23446348	validated
		2664	ENSG00000203879	PAR-CLIP	Functional MTI (Weak)	23446348	validated
		2664	ENSG00000203879	PAR-CLIP	Functional MTI (Weak)	20371350	validated
	HMGN2	3151	ENSG00000198830	PAR-CLIP	Functional MTI (Weak)	27292025	validated
	HSP90AB1	3326	ENSG00000096384	PAR-CLIP	Functional MTI (Weak)	26701625	validated
	CHST6	4166	ENSG00000183196	PAR-CLIP		23446348	validated
		4166	ENSG00000183196	PAR-CLIP	Functional MTI (Weak)	23446348	validated
	MLLT1	4298	ENSG00000130382	HITS-CLIP		23313552	validated
		4298	ENSG00000130382	HITS-CLIP	Functional MTI (Weak)	23313552	validated
	XPC	7508	ENSG00000154767	PAR-CLIP	Functional MTI (Weak)	26701625	validated
		7508	ENSG00000154767	PAR-CLIP	Functional MTI (Weak)	27292025	validated
	ZNF12	7559	ENSG00000164631	PAR-CLIP		23592263	validated
		7559	ENSG00000164631	PAR-CLIP	Functional MTI (Weak)	23592263	validated
	LTBP4	8425	ENSG00000090006	PAR-CLIP	Functional MTI (Weak)	26701625	validated
	NCK2	8440	ENSG00000071051	HITS-CLIP	Functional MTI (Weak)	28735896	validated
	NRXN3	9369	ENSG00000021645	PAR-CLIP		23592263	validated
		9369	ENSG00000021645	PAR-CLIP	Functional MTI (Weak)	23592263	validated
	WASF2	10163	ENSG00000158195	HITS-CLIP	Functional MTI (Weak)	27418678	validated
	SPRY1	10252	ENSG00000164056	PAR-CLIP		22291592	validated
		10252	ENSG00000164056	PAR-CLIP	Functional MTI (Weak)	22291592	validated
	RPP14	11102	ENSG00000163684	HITS-CLIP		19536157	validated
		11102	ENSG00000163684	HITS-CLIP	Functional MTI (Weak)	19536157	validated
	UNC13A	23025	ENSG00000130477	HITS-CLIP		19536157	validated
		23025	ENSG00000130477	HITS-CLIP	Functional MTI (Weak)	19536157	validated
	KDM6B	23135	ENSG00000132510	PAR-CLIP	Functional MTI (Weak)	26701625	validated
	PLD3	23646	ENSG00000105223	PAR-CLIP	Functional MTI (Weak)	26701625	validated
	DNTTIP2	30836	ENSG00000067334	HITS-CLIP		23824327	validated
		30836	ENSG00000067334	HITS-CLIP	Functional MTI (Weak)	23824327	validated
	QPCTL	54814	ENSG00000011478	HITS-CLIP		23706177	validated
		54814	ENSG00000011478	HITS-CLIP	Functional MTI (Weak)	23706177	validated
	ZNF280D	54816	ENSG00000137871	PAR-CLIP		22291592	validated
		54816	ENSG00000137871	PAR-CLIP	Functional MTI (Weak)	22291592	validated
	UTP6	55813	ENSG00000108651	PAR-CLIP		21572407	validated
		55813	ENSG00000108651	PAR-CLIP	Functional MTI (Weak)	21572407	validated
	EMC7	56851	ENSG00000134153	PAR-CLIP		23592263	validated
		56851	ENSG00000134153	PAR-CLIP	Functional MTI (Weak)	23592263	validated
	CIAPIN1	57019	ENSG00000005194	PAR-CLIP		23592263	validated
		57019	ENSG00000005194	PAR-CLIP	Functional MTI (Weak)	23592263	validated
	CERK	64781	ENSG00000100422	HITS-CLIP		23313552	validated
		64781	ENSG00000100422	HITS-CLIP	Functional MTI (Weak)	23313552	validated
	TBL1XR1	79718	ENSG00000177565	PAR-CLIP		23592263	validated
		79718	ENSG00000177565	PAR-CLIP	Functional MTI (Weak)	23592263	validated
	KIFC2	90990	ENSG00000167702	PAR-CLIP		23592263	validated
		90990	ENSG00000167702	PAR-CLIP	Functional MTI (Weak)	23592263	validated
	NUP35	129401	ENSG00000163002	HITS-CLIP		23313552	validated
		129401	ENSG00000163002	HITS-CLIP	Functional MTI (Weak)	23313552	validated
	VPS37D	155382	ENSG00000176428	PAR-CLIP		20371350	validated
		155382	ENSG00000176428	PAR-CLIP	Functional MTI (Weak)	20371350	validated
	IFNLR1	163702	ENSG00000185436	PAR-CLIP	Functional MTI (Weak)	26701625	validated
	BEND4	389206	ENSG00000188848	PAR-CLIP		23592263	validated
		389206	ENSG00000188848	PAR-CLIP	Functional MTI (Weak)	23592263	validated
	GPX1	2876	ENSG00000233276	PAR-CLIP		26701625	validated
		2876	ENSG00000233276	PAR-CLIP		23592263	validated
		2876	ENSG00000233276	PAR-CLIP	Functional MTI (Weak)	23592263	validated
		2876	ENSG00000233276	PAR-CLIP	Functional MTI (Weak)	26701625	validated
	ZNF224	7767	ENSG00000267680	PAR-CLIP		21572407	validated
		7767	ENSG00000267680	PAR-CLIP		20371350	validated
		7767	ENSG00000267680	PAR-CLIP	Functional MTI (Weak)	21572407	validated
		7767	ENSG00000267680	PAR-CLIP	Functional MTI (Weak)	20371350	validated
	OCRL	4952	ENSG00000122126	PAR-CLIP		22100165	validated
		4952	ENSG00000122126	PAR-CLIP	Functional MTI (Weak)	22100165	validated
	RPL22	6146	ENSG00000116251	PAR-CLIP		23592263	validated
		6146	ENSG00000116251	PAR-CLIP	Functional MTI (Weak)	23592263	validated
	KCTD21	283219	ENSG00000188997	PAR-CLIP	Functional MTI (Weak)	27292025	validated
	PEAR1	375033	ENSG00000187800	HITS-CLIP		23824327	validated
		375033	ENSG00000187800	HITS-CLIP	Functional MTI (Weak)	23824327	validated
	HDAC7	51564	ENSG00000061273	PAR-CLIP	Functional MTI (Weak)	26701625	validated
	HIVEP3	59269	ENSG00000127124	HITS-CLIP		19536157	validated
		59269	ENSG00000127124	HITS-CLIP	Functional MTI (Weak)	19536157	validated
	ATXN7L3B	552889	ENSG00000253719	HITS-CLIP		23313552	validated
		552889	ENSG00000253719	HITS-CLIP	Functional MTI (Weak)	23313552	validated
	ISY1-RAB43	100534599	ENSG00000261796	PAR-CLIP	Functional MTI (Weak)	26701625	validated
	MAFK	7975	ENSG00000198517	PAR-CLIP	Functional MTI (Weak)	26701625	validated
	COX15	1355	ENSG00000014919	PAR-CLIP		23592263	validated
		1355	ENSG00000014919	PAR-CLIP	Functional MTI (Weak)	23592263	validated
	CAMK2A	815	ENSG00000070808	PAR-CLIP		23592263	validated
		815	ENSG00000070808	PAR-CLIP	Functional MTI (Weak)	23592263	validated
	TBC1D16	125058	ENSG00000167291	HITS-CLIP		19536157	validated
		125058	ENSG00000167291	HITS-CLIP	Functional MTI (Weak)	19536157	validated
	CBX8	57332	ENSG00000141570	HITS-CLIP		23824327	validated
		57332	ENSG00000141570	HITS-CLIP	Functional MTI (Weak)	23824327	validated
	DDA1	79016	ENSG00000130311	PAR-CLIP	Functional MTI (Weak)	26701625	validated
	RBM4B	83759	ENSG00000173914	PAR-CLIP		26701625	validated
		83759	ENSG00000173914	PAR-CLIP		22012620	validated
		83759	ENSG00000173914	PAR-CLIP	Functional MTI (Weak)	22012620	validated
		83759	ENSG00000173914	PAR-CLIP	Functional MTI (Weak)	26701625	validated
	SCAMP4	113178	ENSG00000227500	PAR-CLIP	Functional MTI (Weak)	26701625	validated
	TNFAIP8L3	388121	ENSG00000183578	PAR-CLIP		23592263	validated
		388121	ENSG00000183578	PAR-CLIP	Functional MTI (Weak)	23592263	validated
	CTRC	11330	ENSG00000162438	PAR-CLIP		23708386	validated
		11330	ENSG00000162438	PAR-CLIP		22291592	validated
		11330	ENSG00000162438	PAR-CLIP	Functional MTI (Weak)	23708386	validated
		11330	ENSG00000162438	PAR-CLIP	Functional MTI (Weak)	22291592	validated
	CCAR2	57805	ENSG00000158941	PAR-CLIP	Functional MTI (Weak)	26701625	validated
		57805	ENSG00000158941	PAR-CLIP	Functional MTI (Weak)	27292025	validated
	PTPA	5524	ENSG00000119383	PAR-CLIP	Functional MTI (Weak)	26701625	validated
	SPOUT1	51490	ENSG00000198917	PAR-CLIP		23592263	validated
		51490	ENSG00000198917	PAR-CLIP	Functional MTI (Weak)	23592263	validated
	TRAPPC2B	10597	ENSG00000256060	CLIP-Seq dataset analysis		23824327	validated
	LDHA	3939	ENSG00000288299	PAR-CLIP		23446348	validated
		3939	ENSG00000288299	PAR-CLIP	Functional MTI (Weak)	23446348	validated
	PTBP2	58155	ENSG00000117569	PAR-CLIP		23446348	validated
		58155	ENSG00000117569	PAR-CLIP	Functional MTI (Weak)	23446348	validated
	RDH10	157506	ENSG00000121039	PAR-CLIP	Functional MTI (Weak)	27292025	validated
	THBS1	7057	ENSG00000137801	HITS-CLIP		23706177	validated
		7057	ENSG00000137801	HITS-CLIP	Functional MTI (Weak)	23706177	validated
	KRAS	3845	ENSG00000133703	Luciferase reporter assay//Microarray//qRT-PCR//Western blotting		33505218	validated
	ATP6V0E1	8992	ENSG00000113732	PAR-CLIP	Functional MTI (Weak)	26701625	validated
	RFFL	117584	ENSG00000092871	PAR-CLIP	Functional MTI (Weak)	26701625	validated
	CAND1	55832	ENSG00000111530	PAR-CLIP	Functional MTI (Weak)	27292025	validated
	XPNPEP3	63929	ENSG00000196236	PAR-CLIP	Functional MTI (Weak)	27292025	validated
	TNS4	84951	ENSG00000131746	HITS-CLIP		23824327	validated
		84951	ENSG00000131746	HITS-CLIP	Functional MTI (Weak)	23824327	validated
	CDC14B	8555	ENSG00000081377	PAR-CLIP		23446348	validated
		8555	ENSG00000081377	PAR-CLIP	Functional MTI (Weak)	23446348	validated
	ZEB1	6935	ENSG00000148516	Luciferase reporter assay//qRT-PCR//Western blot	Functional MTI	26801503	validated
	CCND1	595	ENSG00000110092	Luciferase reporter assay//Microarray//qRT-PCR//Western blotting		33505218	validated
	CDKN1A	1026	ENSG00000124762	PAR-CLIP	Functional MTI (Weak)	26701625	validated
		1026	ENSG00000124762	PAR-CLIP	Functional MTI (Weak)	27292025	validated
	BCL7A	605	ENSG00000110987	PAR-CLIP		20371350	validated
		605	ENSG00000110987	PAR-CLIP	Functional MTI (Weak)	20371350	validated
	BACH1	571	ENSG00000156273	PAR-CLIP//HITS-CLIP		20371350	validated
		571	ENSG00000156273	PAR-CLIP//HITS-CLIP		23824327	validated
		571	ENSG00000156273	PAR-CLIP	Functional MTI (Weak)	20371350	validated
		571	ENSG00000156273	HITS-CLIP	Functional MTI (Weak)	23824327	validated
	STX2	2054	ENSG00000111450	HITS-CLIP		23706177	validated
		2054	ENSG00000111450	HITS-CLIP	Functional MTI (Weak)	23706177	validated
	F11R	50848	ENSG00000158769	PAR-CLIP		23592263	validated
		50848	ENSG00000158769	PAR-CLIP	Functional MTI (Weak)	23592263	validated
	AHR	196	ENSG00000106546	PAR-CLIP		23592263	validated
		196	ENSG00000106546	PAR-CLIP	Functional MTI (Weak)	23592263	validated
	SLC30A7	148867	ENSG00000162695	PAR-CLIP	Functional MTI (Weak)	27292025	validated
	STK4	6789	ENSG00000101109	HITS-CLIP		23313552	validated
		6789	ENSG00000101109	HITS-CLIP	Functional MTI (Weak)	23313552	validated
	INSIG2	51141	ENSG00000125629	PAR-CLIP//HITS-CLIP		21572407	validated
		51141	ENSG00000125629	PAR-CLIP//HITS-CLIP		23592263	validated
		51141	ENSG00000125629	PAR-CLIP//HITS-CLIP		23446348	validated
		51141	ENSG00000125629	PAR-CLIP	Functional MTI (Weak)	23592263	validated
		51141	ENSG00000125629	PAR-CLIP	Functional MTI (Weak)	23446348	validated
		51141	ENSG00000125629	PAR-CLIP//HITS-CLIP	Functional MTI (Weak)	21572407	validated
	HERPUD1	9709	ENSG00000051108	PAR-CLIP//HITS-CLIP		23706177	validated
		9709	ENSG00000051108	PAR-CLIP//HITS-CLIP		23592263	validated
		9709	ENSG00000051108	PAR-CLIP	Functional MTI (Weak)	23592263	validated
		9709	ENSG00000051108	HITS-CLIP	Functional MTI (Weak)	23706177	validated
	ACTR1A	10121	ENSG00000138107	PAR-CLIP		27292025	validated
		10121	ENSG00000138107	PAR-CLIP		23592263	validated
		10121	ENSG00000138107	PAR-CLIP	Functional MTI (Weak)	23592263	validated
		10121	ENSG00000138107	PAR-CLIP	Functional MTI (Weak)	27292025	validated
	HSP90B1	7184	ENSG00000166598	PAR-CLIP	Functional MTI (Weak)	27292025	validated
	TRAF6	7189	ENSG00000175104	PAR-CLIP		20371350	validated
		7189	ENSG00000175104	PAR-CLIP		26701625	validated
		7189	ENSG00000175104	PAR-CLIP	Functional MTI (Weak)	20371350	validated
		7189	ENSG00000175104	PAR-CLIP	Functional MTI (Weak)	26701625	validated
	ATXN1	6310	ENSG00000124788	PAR-CLIP		21572407	validated
		6310	ENSG00000124788	PAR-CLIP	Functional MTI (Weak)	21572407	validated
	APP	351	ENSG00000142192	PAR-CLIP		21572407	validated
		351	ENSG00000142192	PAR-CLIP	Functional MTI (Weak)	21572407	validated
	IGF2R	3482	ENSG00000197081	PAR-CLIP	Functional MTI (Weak)	26701625	validated
		3482	ENSG00000197081	PAR-CLIP	Functional MTI (Weak)	27292025	validated
	ABL1	25	ENSG00000097007	PAR-CLIP	Functional MTI (Weak)	26701625	validated
	RAF1	5894	ENSG00000132155	Luciferase reporter assay//Microarray//qRT-PCR//Western blotting		33505218	validated
	PPP2R2A	5520	ENSG00000221914	PAR-CLIP	Functional MTI (Weak)	26701625	validated
	YWHAZ	7534	ENSG00000164924	PAR-CLIP	Functional MTI (Weak)	26701625	validated
	AGO3	192669	ENSG00000126070	PAR-CLIP	Functional MTI (Weak)	27292025	validated
	GNAI2	2771	ENSG00000114353	HITS-CLIP		23824327	validated
		2771	ENSG00000114353	HITS-CLIP	Functional MTI (Weak)	23824327	validated
	MUC1	4582	ENSG00000185499	Luciferase reporter assay		23590309	validated
		4582	ENSG00000185499	Luciferase reporter assay	Functional MTI	23590309	validated
	STAT1	6772	ENSG00000115415	Luciferase reporter assay//Microarray//qRT-PCR//Western blotting		33505218	validated
	DUSP2	1844	ENSG00000158050	PAR-CLIP		23592263	validated
		1844	ENSG00000158050	PAR-CLIP	Functional MTI (Weak)	23592263	validated
	OSMR	9180	ENSG00000145623	HITS-CLIP		19536157	validated
		9180	ENSG00000145623	HITS-CLIP		23313552	validated
		9180	ENSG00000145623	HITS-CLIP	Functional MTI (Weak)	23313552	validated
		9180	ENSG00000145623	HITS-CLIP	Functional MTI (Weak)	19536157	validated
	BCL2L1	598	ENSG00000171552	PAR-CLIP		26701625	validated
		598	ENSG00000171552	PAR-CLIP		23592263	validated
		598	ENSG00000171552	PAR-CLIP	Functional MTI (Weak)	23592263	validated
		598	ENSG00000171552	PAR-CLIP	Functional MTI (Weak)	26701625	validated
	BBC3	27113	ENSG00000105327	PAR-CLIP	Functional MTI (Weak)	26701625	validated
	CLIC4	25932	ENSG00000169504	HITS-CLIP		23313552	validated
		25932	ENSG00000169504	HITS-CLIP	Functional MTI (Weak)	23313552	validated
	NDRG3	57446	ENSG00000101079	PAR-CLIP		27292025	validated
		57446	ENSG00000101079	PAR-CLIP		23592263	validated
		57446	ENSG00000101079	PAR-CLIP		26701625	validated
		57446	ENSG00000101079	PAR-CLIP	Functional MTI (Weak)	23592263	validated
		57446	ENSG00000101079	PAR-CLIP	Functional MTI (Weak)	26701625	validated
		57446	ENSG00000101079	PAR-CLIP	Functional MTI (Weak)	27292025	validated
	ABCF1	23	ENSG00000204574	PAR-CLIP	Functional MTI (Weak)	27292025	validated
	ADH5	128	ENSG00000197894	HITS-CLIP		23313552	validated
		128	ENSG00000197894	HITS-CLIP		27292025	validated
		128	ENSG00000197894	HITS-CLIP		26701625	validated
		128	ENSG00000197894	HITS-CLIP	Functional MTI (Weak)	23313552	validated
		128	ENSG00000197894	PAR-CLIP	Functional MTI (Weak)	26701625	validated
		128	ENSG00000197894	PAR-CLIP	Functional MTI (Weak)	27292025	validated
	AMD1	262	ENSG00000123505	PAR-CLIP	Functional MTI (Weak)	26701625	validated
	BMPR1A	657	ENSG00000107779	PAR-CLIP	Functional MTI (Weak)	27292025	validated
	BNIP2	663	ENSG00000140299	PAR-CLIP	Functional MTI (Weak)	27292025	validated
	C3	718	ENSG00000125730	PAR-CLIP		23592263	validated
		718	ENSG00000125730	PAR-CLIP	Functional MTI (Weak)	23592263	validated
	CAD	790	ENSG00000084774	PAR-CLIP	Functional MTI (Weak)	27292025	validated
	CCNB1	891	ENSG00000134057	HITS-CLIP		23313552	validated
		891	ENSG00000134057	HITS-CLIP	Functional MTI (Weak)	23313552	validated
	CCT6A	908	ENSG00000146731	PAR-CLIP		22012620	validated
		908	ENSG00000146731	PAR-CLIP		26701625	validated
		908	ENSG00000146731	PAR-CLIP	Functional MTI (Weak)	22012620	validated
		908	ENSG00000146731	PAR-CLIP	Functional MTI (Weak)	26701625	validated
	CDC5L	988	ENSG00000096401	PAR-CLIP//HITS-CLIP		23706177	validated
		988	ENSG00000096401	PAR-CLIP//HITS-CLIP		23592263	validated
		988	ENSG00000096401	PAR-CLIP	Functional MTI (Weak)	23592263	validated
		988	ENSG00000096401	HITS-CLIP	Functional MTI (Weak)	23706177	validated
	CDK9	1025	ENSG00000136807	PAR-CLIP	Functional MTI (Weak)	27292025	validated
	CEBPD	1052	ENSG00000221869	HITS-CLIP		19536157	validated
		1052	ENSG00000221869	HITS-CLIP	Functional MTI (Weak)	19536157	validated
	TPP1	1200	ENSG00000166340	PAR-CLIP		23592263	validated
		1200	ENSG00000166340	PAR-CLIP	Functional MTI (Weak)	23592263	validated
	COL12A1	1303	ENSG00000111799	PAR-CLIP		23592263	validated
		1303	ENSG00000111799	PAR-CLIP	Functional MTI (Weak)	23592263	validated
	DFFA	1676	ENSG00000160049	PAR-CLIP		23446348	validated
		1676	ENSG00000160049	PAR-CLIP	Functional MTI (Weak)	23446348	validated
	TIMM8A	1678	ENSG00000126953	PAR-CLIP//HITS-CLIP		23706177	validated
		1678	ENSG00000126953	PAR-CLIP//HITS-CLIP		23592263	validated
		1678	ENSG00000126953	PAR-CLIP//HITS-CLIP		27292025	validated
		1678	ENSG00000126953	PAR-CLIP	Functional MTI (Weak)	23592263	validated
		1678	ENSG00000126953	HITS-CLIP	Functional MTI (Weak)	23706177	validated
		1678	ENSG00000126953	PAR-CLIP	Functional MTI (Weak)	27292025	validated
	EEF1A1	1915	ENSG00000156508	CLASH//PAR-CLIP		23622248	validated
		1915	ENSG00000156508	CLASH//PAR-CLIP		23592263	validated
		1915	ENSG00000156508	PAR-CLIP	Functional MTI (Weak)	23592263	validated
	EIF4E	1977	ENSG00000151247	Luciferase reporter assay//Western blot	Functional MTI	28350134	validated
	EPAS1	2034	ENSG00000116016	Luciferase reporter assay//Immunohistochemistry (IHC)//qRT-PCR		34230481	validated
	FECH	2235	ENSG00000066926	PAR-CLIP	Functional MTI (Weak)	27292025	validated
	FUS	2521	ENSG00000089280	PAR-CLIP	Functional MTI (Weak)	27292025	validated
	FUT8	2530	ENSG00000033170	Flow//Immunofluorescence//Immunohistochemistry//Luciferase reporter assay//qRT-PCR//Western blot	Functional MTI	27533464	validated
	GATA3	2625	ENSG00000107485	Luciferase reporter assay//Immunoprecipitaion (IP)//qRT-PCR		31492753	validated
	GLUL	2752	ENSG00000135821	HITS-CLIP		23313552	validated
		2752	ENSG00000135821	HITS-CLIP	Functional MTI (Weak)	23313552	validated
	GNS	2799	ENSG00000135677	PAR-CLIP		27292025	validated
		2799	ENSG00000135677	PAR-CLIP		23592263	validated
		2799	ENSG00000135677	PAR-CLIP	Functional MTI (Weak)	23592263	validated
		2799	ENSG00000135677	PAR-CLIP	Functional MTI (Weak)	27292025	validated
	HDAC2	3066	ENSG00000196591	Immunoprecipitaion//Luciferase reporter assay//qRT-PCR//Western blot	Functional MTI	27638301	validated
	IDE	3416	ENSG00000119912	PAR-CLIP	Functional MTI (Weak)	27292025	validated
	IFNAR1	3454	ENSG00000142166	PAR-CLIP		21572407	validated
		3454	ENSG00000142166	PAR-CLIP		23592263	validated
		3454	ENSG00000142166	PAR-CLIP		27292025	validated
		3454	ENSG00000142166	PAR-CLIP		20371350	validated
		3454	ENSG00000142166	PAR-CLIP	Functional MTI (Weak)	23592263	validated
		3454	ENSG00000142166	PAR-CLIP	Functional MTI (Weak)	21572407	validated
		3454	ENSG00000142166	PAR-CLIP	Functional MTI (Weak)	20371350	validated
		3454	ENSG00000142166	PAR-CLIP	Functional MTI (Weak)	27292025	validated
	IREB2	3658	ENSG00000136381	PAR-CLIP		23446348	validated
		3658	ENSG00000136381	PAR-CLIP		27292025	validated
		3658	ENSG00000136381	PAR-CLIP	Functional MTI (Weak)	23446348	validated
		3658	ENSG00000136381	PAR-CLIP	Functional MTI (Weak)	27292025	validated
	ITGB1	3688	ENSG00000150093	PAR-CLIP		20371350	validated
		3688	ENSG00000150093	PAR-CLIP	Functional MTI (Weak)	20371350	validated
	LPP	4026	ENSG00000145012	PAR-CLIP	Functional MTI (Weak)	27292025	validated
	MTHFD1	4522	ENSG00000100714	PAR-CLIP//HITS-CLIP		22012620	validated
		4522	ENSG00000100714	PAR-CLIP//HITS-CLIP		23313552	validated
		4522	ENSG00000100714	PAR-CLIP	Functional MTI (Weak)	22012620	validated
		4522	ENSG00000100714	HITS-CLIP	Functional MTI (Weak)	23313552	validated
	MXI1	4601	ENSG00000119950	PAR-CLIP		27292025	validated
		4601	ENSG00000119950	PAR-CLIP		23446348	validated
		4601	ENSG00000119950	PAR-CLIP	Functional MTI (Weak)	23446348	validated
		4601	ENSG00000119950	PAR-CLIP	Functional MTI (Weak)	27292025	validated
	NASP	4678	ENSG00000132780	HITS-CLIP		23313552	validated
		4678	ENSG00000132780	HITS-CLIP	Functional MTI (Weak)	23313552	validated
	NONO	4841	ENSG00000147140	PAR-CLIP	Functional MTI (Weak)	26701625	validated
		4841	ENSG00000147140	PAR-CLIP	Functional MTI (Weak)	27292025	validated
	NPR1	4881	ENSG00000169418	PAR-CLIP	Functional MTI (Weak)	26701625	validated
	NUCB1	4924	ENSG00000104805	PAR-CLIP	Functional MTI (Weak)	27292025	validated
	PCCB	5096	ENSG00000114054	HITS-CLIP		23706177	validated
		5096	ENSG00000114054	HITS-CLIP		26701625	validated
		5096	ENSG00000114054	HITS-CLIP	Functional MTI (Weak)	23706177	validated
		5096	ENSG00000114054	PAR-CLIP	Functional MTI (Weak)	26701625	validated
	PDGFRA	5156	ENSG00000134853	HITS-CLIP		23824327	validated
		5156	ENSG00000134853	HITS-CLIP	Functional MTI (Weak)	23824327	validated
	PDK1	5163	ENSG00000152256	PAR-CLIP	Functional MTI (Weak)	27292025	validated
	PKNOX1	5316	ENSG00000160199	PAR-CLIP	Functional MTI (Weak)	27292025	validated
	PPIB	5479	ENSG00000166794	PAR-CLIP	Functional MTI (Weak)	26701625	validated
	PRPS1	5631	ENSG00000147224	PAR-CLIP	Functional MTI (Weak)	26701625	validated
		5631	ENSG00000147224	PAR-CLIP	Functional MTI (Weak)	27292025	validated
	PRSS8	5652	ENSG00000052344	PAR-CLIP	Functional MTI (Weak)	26701625	validated
	PTPRF	5792	ENSG00000142949	CLASH//PAR-CLIP//HITS-CLIP		20371350	validated
		5792	ENSG00000142949	CLASH//PAR-CLIP//HITS-CLIP		23313552	validated
		5792	ENSG00000142949	CLASH//PAR-CLIP//HITS-CLIP		23592263	validated
		5792	ENSG00000142949	CLASH//PAR-CLIP//HITS-CLIP		23622248	validated
		5792	ENSG00000142949	CLASH//PAR-CLIP//HITS-CLIP		26701625	validated
		5792	ENSG00000142949	PAR-CLIP	Functional MTI (Weak)	23592263	validated
		5792	ENSG00000142949	PAR-CLIP	Functional MTI (Weak)	20371350	validated
		5792	ENSG00000142949	HITS-CLIP	Functional MTI (Weak)	23313552	validated
		5792	ENSG00000142949	PAR-CLIP	Functional MTI (Weak)	26701625	validated
	PURB	5814	ENSG00000146676	PAR-CLIP		23592263	validated
		5814	ENSG00000146676	PAR-CLIP	Functional MTI (Weak)	23592263	validated
	RAD51	5888	ENSG00000051180	PAR-CLIP	Functional MTI (Weak)	27292025	validated
	RBBP8	5932	ENSG00000101773	PAR-CLIP		23592263	validated
		5932	ENSG00000101773	PAR-CLIP		26701625	validated
		5932	ENSG00000101773	PAR-CLIP	Functional MTI (Weak)	23592263	validated
		5932	ENSG00000101773	PAR-CLIP	Functional MTI (Weak)	26701625	validated
	RBMS2	5939	ENSG00000076067	PAR-CLIP	Functional MTI (Weak)	27292025	validated
	MSMO1	6307	ENSG00000052802	PAR-CLIP	Functional MTI (Weak)	27292025	validated
	TRAPPC2	6399	ENSG00000196459	PAR-CLIP	Functional MTI (Weak)	26701625	validated
		6399	ENSG00000196459	HITS-CLIP	Functional MTI (Weak)	27418678	validated
	SRSF1	6426	ENSG00000136450	PAR-CLIP		26701625	validated
		6426	ENSG00000136450	PAR-CLIP		24038734	validated
		6426	ENSG00000136450	PAR-CLIP		20371350	validated
		6426	ENSG00000136450	PAR-CLIP		23592263	validated
		6426	ENSG00000136450	PAR-CLIP		27292025	validated
		6426	ENSG00000136450	PAR-CLIP	Functional MTI (Weak)	23592263	validated
		6426	ENSG00000136450	PAR-CLIP	Functional MTI (Weak)	20371350	validated
		6426	ENSG00000136450	PAR-CLIP	Functional MTI (Weak)	26701625	validated
		6426	ENSG00000136450	PAR-CLIP	Functional MTI (Weak)	27292025	validated
	SRSF7	6432	ENSG00000115875	PAR-CLIP	Functional MTI (Weak)	27292025	validated
	SKI	6497	ENSG00000157933	PAR-CLIP		20371350	validated
		6497	ENSG00000157933	PAR-CLIP	Functional MTI (Weak)	20371350	validated
	SKIL	6498	ENSG00000136603	HITS-CLIP		23313552	validated
		6498	ENSG00000136603	HITS-CLIP	Functional MTI (Weak)	23313552	validated
	SMARCD1	6602	ENSG00000066117	PAR-CLIP		23592263	validated
		6602	ENSG00000066117	PAR-CLIP	Functional MTI (Weak)	23592263	validated
	SMS	6611	ENSG00000102172	HITS-CLIP		27292025	validated
		6611	ENSG00000102172	HITS-CLIP		26701625	validated
		6611	ENSG00000102172	HITS-CLIP		23706177	validated
		6611	ENSG00000102172	HITS-CLIP	Functional MTI (Weak)	23706177	validated
		6611	ENSG00000102172	PAR-CLIP	Functional MTI (Weak)	26701625	validated
		6611	ENSG00000102172	PAR-CLIP	Functional MTI (Weak)	27292025	validated
	SNRPD1	6632	ENSG00000167088	PAR-CLIP//HITS-CLIP		23313552	validated
		6632	ENSG00000167088	PAR-CLIP//HITS-CLIP		23592263	validated
		6632	ENSG00000167088	PAR-CLIP	Functional MTI (Weak)	23592263	validated
		6632	ENSG00000167088	HITS-CLIP	Functional MTI (Weak)	23313552	validated
	SNTB2	6645	ENSG00000260873	PAR-CLIP	Functional MTI (Weak)	27292025	validated
	SSR1	6745	ENSG00000124783	PAR-CLIP	Functional MTI (Weak)	27292025	validated
	STAT2	6773	ENSG00000170581	PAR-CLIP	Functional MTI (Weak)	27292025	validated
	STYX	6815	ENSG00000198252	PAR-CLIP	Functional MTI (Weak)	27292025	validated
	TGIF1	7050	ENSG00000177426	PAR-CLIP	Functional MTI (Weak)	27292025	validated
	TPM3	7170	ENSG00000143549	PAR-CLIP//HITS-CLIP		23592263	validated
		7170	ENSG00000143549	PAR-CLIP//HITS-CLIP		23824327	validated
		7170	ENSG00000143549	PAR-CLIP	Functional MTI (Weak)	23592263	validated
		7170	ENSG00000143549	HITS-CLIP	Functional MTI (Weak)	23824327	validated
	TSPYL1	7259	ENSG00000189241	PAR-CLIP	Functional MTI (Weak)	26701625	validated
	USP1	7398	ENSG00000162607	PAR-CLIP	Functional MTI (Weak)	27292025	validated
	TRPV1	7442	ENSG00000196689	PAR-CLIP	Functional MTI (Weak)	27292025	validated
	LAT2	7462	ENSG00000086730	PAR-CLIP	Functional MTI (Weak)	27292025	validated
	YY1	7528	ENSG00000100811	PAR-CLIP	Functional MTI (Weak)	27292025	validated
	ZFX	7543	ENSG00000005889	PAR-CLIP		23592263	validated
		7543	ENSG00000005889	PAR-CLIP	Functional MTI (Weak)	23592263	validated
	ZNF221	7638	ENSG00000159905	PAR-CLIP	Functional MTI (Weak)	26701625	validated
	ZNF141	7700	ENSG00000131127	PAR-CLIP	Functional MTI (Weak)	27292025	validated
	EVI5	7813	ENSG00000067208	PAR-CLIP	Functional MTI (Weak)	26701625	validated
	SLC25A16	8034	ENSG00000122912	PAR-CLIP	Functional MTI (Weak)	27292025	validated
	STX7	8417	ENSG00000079950	PAR-CLIP		23592263	validated
		8417	ENSG00000079950	PAR-CLIP		20371350	validated
		8417	ENSG00000079950	PAR-CLIP		27292025	validated
		8417	ENSG00000079950	PAR-CLIP		22012620	validated
		8417	ENSG00000079950	PAR-CLIP		23446348	validated
		8417	ENSG00000079950	PAR-CLIP	Functional MTI (Weak)	23592263	validated
		8417	ENSG00000079950	PAR-CLIP	Functional MTI (Weak)	23446348	validated
		8417	ENSG00000079950	PAR-CLIP	Functional MTI (Weak)	22012620	validated
		8417	ENSG00000079950	PAR-CLIP	Functional MTI (Weak)	20371350	validated
		8417	ENSG00000079950	PAR-CLIP	Functional MTI (Weak)	27292025	validated
	VAMP8	8673	ENSG00000118640	HITS-CLIP		23824327	validated
		8673	ENSG00000118640	HITS-CLIP	Functional MTI (Weak)	23824327	validated
	IER3	8870	ENSG00000235030	PAR-CLIP	Functional MTI (Weak)	26701625	validated
	BCL10	8915	ENSG00000142867	PAR-CLIP	Functional MTI (Weak)	27292025	validated
	CBFA2T2	9139	ENSG00000078699	PAR-CLIP	Functional MTI (Weak)	27292025	validated
	ATG12	9140	ENSG00000145782	PAR-CLIP	Functional MTI (Weak)	26701625	validated
	CCPG1	9236	ENSG00000260916	PAR-CLIP	Functional MTI (Weak)	27292025	validated
	NRXN3	9369	ENSG00000021645	HITS-CLIP		23706177	validated
		9369	ENSG00000021645	HITS-CLIP	Functional MTI (Weak)	23706177	validated
	EI24	9538	ENSG00000149547	HITS-CLIP//Immunohistochemistry//Luciferase reporter assay//qRT-PCR//Western blot		28038450	validated
		9538	ENSG00000149547	HITS-CLIP//Immunohistochemistry//Luciferase reporter assay//qRT-PCR//Western blot		23824327	validated
		9538	ENSG00000149547	HITS-CLIP//Immunohistochemistry//Luciferase reporter assay//qRT-PCR//Western blot		27418678	validated
		9538	ENSG00000149547	Immunohistochemistry//Luciferase reporter assay//qRT-PCR//Western blot	Functional MTI	28038450	validated
		9538	ENSG00000149547	HITS-CLIP	Functional MTI (Weak)	23824327	validated
		9538	ENSG00000149547	HITS-CLIP	Functional MTI (Weak)	27418678	validated
	NUP155	9631	ENSG00000113569	PAR-CLIP		27292025	validated
		9631	ENSG00000113569	PAR-CLIP		21572407	validated
		9631	ENSG00000113569	PAR-CLIP	Functional MTI (Weak)	21572407	validated
		9631	ENSG00000113569	PAR-CLIP	Functional MTI (Weak)	27292025	validated
	VGLL4	9686	ENSG00000144560	PAR-CLIP		23592263	validated
		9686	ENSG00000144560	PAR-CLIP		22012620	validated
		9686	ENSG00000144560	PAR-CLIP	Functional MTI (Weak)	23592263	validated
		9686	ENSG00000144560	PAR-CLIP	Functional MTI (Weak)	22012620	validated
	ULK2	9706	ENSG00000083290	PAR-CLIP	Functional MTI (Weak)	26701625	validated
	RIMS3	9783	ENSG00000117016	PAR-CLIP		23446348	validated
		9783	ENSG00000117016	PAR-CLIP		21572407	validated
		9783	ENSG00000117016	PAR-CLIP	Functional MTI (Weak)	23446348	validated
		9783	ENSG00000117016	PAR-CLIP	Functional MTI (Weak)	21572407	validated
	SUPT7L	9913	ENSG00000119760	PAR-CLIP	Functional MTI (Weak)	26701625	validated
	HELZ	9931	ENSG00000198265	PAR-CLIP	Functional MTI (Weak)	27292025	validated
	SMC4	10051	ENSG00000113810	PAR-CLIP		20371350	validated
		10051	ENSG00000113810	PAR-CLIP		27292025	validated
		10051	ENSG00000113810	PAR-CLIP	Functional MTI (Weak)	20371350	validated
		10051	ENSG00000113810	PAR-CLIP	Functional MTI (Weak)	27292025	validated
	GJC1	10052	ENSG00000182963	PAR-CLIP	Functional MTI (Weak)	27292025	validated
	WASF2	10163	ENSG00000158195	PAR-CLIP	Functional MTI (Weak)	27292025	validated
	FSTL3	10272	ENSG00000070404	HITS-CLIP		19536157	validated
		10272	ENSG00000070404	HITS-CLIP	Functional MTI (Weak)	19536157	validated
	KLF2	10365	ENSG00000127528	PAR-CLIP	Functional MTI (Weak)	27292025	validated
	SCML2	10389	ENSG00000102098	PAR-CLIP	Functional MTI (Weak)	26701625	validated
	ARIH2	10425	ENSG00000177479	PAR-CLIP		23592263	validated
		10425	ENSG00000177479	PAR-CLIP	Functional MTI (Weak)	23592263	validated
	MAP3K2	10746	ENSG00000169967	PAR-CLIP		26701625	validated
		10746	ENSG00000169967	PAR-CLIP		23592263	validated
		10746	ENSG00000169967	PAR-CLIP	Functional MTI (Weak)	23592263	validated
		10746	ENSG00000169967	PAR-CLIP	Functional MTI (Weak)	26701625	validated
	ARPP19	10776	ENSG00000128989	PAR-CLIP	Functional MTI (Weak)	27292025	validated
	MTHFD2	10797	ENSG00000065911	PAR-CLIP		23446348	validated
		10797	ENSG00000065911	PAR-CLIP	Functional MTI (Weak)	23446348	validated
	PNPLA6	10908	ENSG00000032444	PAR-CLIP		23592263	validated
		10908	ENSG00000032444	PAR-CLIP	Functional MTI (Weak)	23592263	validated
	PAPOLA	10914	ENSG00000090060	PAR-CLIP		23592263	validated
		10914	ENSG00000090060	PAR-CLIP	Functional MTI (Weak)	23592263	validated
	EBNA1BP2	10969	ENSG00000117395	PAR-CLIP		23446348	validated
		10969	ENSG00000117395	PAR-CLIP	Functional MTI (Weak)	23446348	validated
	CKAP4	10970	ENSG00000136026	HITS-CLIP		23313552	validated
		10970	ENSG00000136026	HITS-CLIP		23824327	validated
		10970	ENSG00000136026	HITS-CLIP	Functional MTI (Weak)	23824327	validated
		10970	ENSG00000136026	HITS-CLIP	Functional MTI (Weak)	23313552	validated
	CHP1	11261	ENSG00000187446	PAR-CLIP	Functional MTI (Weak)	27292025	validated
	KIF21B	23046	ENSG00000116852	PAR-CLIP		23592263	validated
		23046	ENSG00000116852	PAR-CLIP	Functional MTI (Weak)	23592263	validated
	FNBP1	23048	ENSG00000187239	HITS-CLIP		23824327	validated
		23048	ENSG00000187239	HITS-CLIP	Functional MTI (Weak)	23824327	validated
	AVL9	23080	ENSG00000105778	PAR-CLIP		23592263	validated
		23080	ENSG00000105778	PAR-CLIP		23446348	validated
		23080	ENSG00000105778	PAR-CLIP		20371350	validated
		23080	ENSG00000105778	PAR-CLIP	Functional MTI (Weak)	23592263	validated
		23080	ENSG00000105778	PAR-CLIP	Functional MTI (Weak)	23446348	validated
		23080	ENSG00000105778	PAR-CLIP	Functional MTI (Weak)	20371350	validated
	KDM6B	23135	ENSG00000132510	Luciferase reporter assay//Microarray//qRT-PCR//Western blotting		33505218	validated
	RASGRP3	25780	ENSG00000152689	HITS-CLIP		23824327	validated
		25780	ENSG00000152689	HITS-CLIP	Functional MTI (Weak)	23824327	validated
	INTS7	25896	ENSG00000143493	HITS-CLIP		23706177	validated
		25896	ENSG00000143493	HITS-CLIP	Functional MTI (Weak)	23706177	validated
	MMACHC	25974	ENSG00000132763	PAR-CLIP	Functional MTI (Weak)	26701625	validated
		25974	ENSG00000132763	PAR-CLIP	Functional MTI (Weak)	27292025	validated
	SPATS2L	26010	ENSG00000196141	PAR-CLIP	Functional MTI (Weak)	27292025	validated
	ZNF451	26036	ENSG00000112200	PAR-CLIP		23592263	validated
		26036	ENSG00000112200	PAR-CLIP	Functional MTI (Weak)	23592263	validated
	GAPVD1	26130	ENSG00000165219	HITS-CLIP		23313552	validated
		26130	ENSG00000165219	HITS-CLIP		27292025	validated
		26130	ENSG00000165219	HITS-CLIP	Functional MTI (Weak)	23313552	validated
		26130	ENSG00000165219	PAR-CLIP	Functional MTI (Weak)	27292025	validated
	FBXW2	26190	ENSG00000119402	PAR-CLIP	Functional MTI (Weak)	27292025	validated
	ARL5A	26225	ENSG00000162980	HITS-CLIP		27292025	validated
		26225	ENSG00000162980	HITS-CLIP		23824327	validated
		26225	ENSG00000162980	HITS-CLIP	Functional MTI (Weak)	23824327	validated
		26225	ENSG00000162980	PAR-CLIP	Functional MTI (Weak)	27292025	validated
	NARF	26502	ENSG00000141562	PAR-CLIP//HITS-CLIP		27292025	validated
		26502	ENSG00000141562	PAR-CLIP//HITS-CLIP		23592263	validated
		26502	ENSG00000141562	PAR-CLIP//HITS-CLIP		23313552	validated
		26502	ENSG00000141562	PAR-CLIP	Functional MTI (Weak)	23592263	validated
		26502	ENSG00000141562	HITS-CLIP	Functional MTI (Weak)	23313552	validated
		26502	ENSG00000141562	PAR-CLIP	Functional MTI (Weak)	27292025	validated
	CNNM3	26505	ENSG00000168763	HITS-CLIP		26701625	validated
		26505	ENSG00000168763	HITS-CLIP		23313552	validated
		26505	ENSG00000168763	HITS-CLIP	Functional MTI (Weak)	23313552	validated
		26505	ENSG00000168763	PAR-CLIP	Functional MTI (Weak)	26701625	validated
	RANBP6	26953	ENSG00000137040	PAR-CLIP	Functional MTI (Weak)	27292025	validated
	AP3M1	26985	ENSG00000185009	PAR-CLIP	Functional MTI (Weak)	26701625	validated
	RNF11	26994	ENSG00000123091	PAR-CLIP	Functional MTI (Weak)	27292025	validated
	TRUB2	26995	ENSG00000167112	HITS-CLIP		23313552	validated
		26995	ENSG00000167112	HITS-CLIP	Functional MTI (Weak)	23313552	validated
	PELP1	27043	ENSG00000141456	PAR-CLIP	Functional MTI (Weak)	26701625	validated
	DISC1	27185	ENSG00000162946	PAR-CLIP		23592263	validated
		27185	ENSG00000162946	PAR-CLIP		27292025	validated
		27185	ENSG00000162946	PAR-CLIP		26701625	validated
		27185	ENSG00000162946	PAR-CLIP	Functional MTI (Weak)	23592263	validated
		27185	ENSG00000162946	PAR-CLIP	Functional MTI (Weak)	26701625	validated
		27185	ENSG00000162946	PAR-CLIP	Functional MTI (Weak)	27292025	validated
	RRP7A	27341	ENSG00000189306	PAR-CLIP	Functional MTI (Weak)	27292025	validated
	C11orf54	28970	ENSG00000182919	PAR-CLIP	Functional MTI (Weak)	27292025	validated
	BAZ2B	29994	ENSG00000123636	PAR-CLIP		23592263	validated
		29994	ENSG00000123636	PAR-CLIP	Functional MTI (Weak)	23592263	validated
	TNPO2	30000	ENSG00000105576	PAR-CLIP	Functional MTI (Weak)	26701625	validated
	DNTTIP2	30836	ENSG00000067334	PAR-CLIP	Functional MTI (Weak)	27292025	validated
	HP1BP3	50809	ENSG00000127483	PAR-CLIP	Functional MTI (Weak)	26701625	validated
	MRPS16	51021	ENSG00000182180	PAR-CLIP		21572407	validated
		51021	ENSG00000182180	PAR-CLIP		23446348	validated
		51021	ENSG00000182180	PAR-CLIP	Functional MTI (Weak)	23446348	validated
		51021	ENSG00000182180	PAR-CLIP	Functional MTI (Weak)	21572407	validated
	HSD17B12	51144	ENSG00000149084	PAR-CLIP	Functional MTI (Weak)	27292025	validated
	TACO1	51204	ENSG00000136463	PAR-CLIP	Functional MTI (Weak)	27292025	validated
	CRLF3	51379	ENSG00000176390	PAR-CLIP//HITS-CLIP		23592263	validated
		51379	ENSG00000176390	PAR-CLIP//HITS-CLIP		23706177	validated
		51379	ENSG00000176390	PAR-CLIP	Functional MTI (Weak)	23592263	validated
		51379	ENSG00000176390	HITS-CLIP	Functional MTI (Weak)	23706177	validated
	SNX9	51429	ENSG00000130340	HITS-CLIP		23824327	validated
		51429	ENSG00000130340	HITS-CLIP	Functional MTI (Weak)	23824327	validated
	NCKIPSD	51517	ENSG00000213672	HITS-CLIP		23706177	validated
		51517	ENSG00000213672	HITS-CLIP	Functional MTI (Weak)	23706177	validated
	GDE1	51573	ENSG00000006007	PAR-CLIP		21572407	validated
		51573	ENSG00000006007	PAR-CLIP		27292025	validated
		51573	ENSG00000006007	PAR-CLIP		23592263	validated
		51573	ENSG00000006007	PAR-CLIP		26701625	validated
		51573	ENSG00000006007	PAR-CLIP		23446348	validated
		51573	ENSG00000006007	PAR-CLIP		20371350	validated
		51573	ENSG00000006007	PAR-CLIP	Functional MTI (Weak)	23592263	validated
		51573	ENSG00000006007	PAR-CLIP	Functional MTI (Weak)	23446348	validated
		51573	ENSG00000006007	PAR-CLIP	Functional MTI (Weak)	21572407	validated
		51573	ENSG00000006007	PAR-CLIP	Functional MTI (Weak)	20371350	validated
		51573	ENSG00000006007	PAR-CLIP	Functional MTI (Weak)	26701625	validated
		51573	ENSG00000006007	PAR-CLIP	Functional MTI (Weak)	27292025	validated
	MRPS23	51649	ENSG00000181610	PAR-CLIP	Functional MTI (Weak)	27292025	validated
	SLC38A2	54407	ENSG00000134294	PAR-CLIP		21572407	validated
		54407	ENSG00000134294	PAR-CLIP		23592263	validated
		54407	ENSG00000134294	PAR-CLIP	Functional MTI (Weak)	23592263	validated
		54407	ENSG00000134294	PAR-CLIP	Functional MTI (Weak)	21572407	validated
	CCSER2	54462	ENSG00000107771	PAR-CLIP		23592263	validated
		54462	ENSG00000107771	PAR-CLIP	Functional MTI (Weak)	23592263	validated
	GNL3L	54552	ENSG00000130119	PAR-CLIP		27292025	validated
		54552	ENSG00000130119	PAR-CLIP		24038734	validated
		54552	ENSG00000130119	PAR-CLIP		23592263	validated
		54552	ENSG00000130119	PAR-CLIP	Functional MTI (Weak)	23592263	validated
		54552	ENSG00000130119	PAR-CLIP	Functional MTI (Weak)	27292025	validated
	OTUD4	54726	ENSG00000164164	PAR-CLIP		23592263	validated
		54726	ENSG00000164164	PAR-CLIP		21572407	validated
		54726	ENSG00000164164	PAR-CLIP	Functional MTI (Weak)	23592263	validated
		54726	ENSG00000164164	PAR-CLIP	Functional MTI (Weak)	21572407	validated
	MPHOSPH8	54737	ENSG00000196199	HITS-CLIP		23824327	validated
		54737	ENSG00000196199	HITS-CLIP		23313552	validated
		54737	ENSG00000196199	HITS-CLIP	Functional MTI (Weak)	23824327	validated
		54737	ENSG00000196199	HITS-CLIP	Functional MTI (Weak)	23313552	validated
	LEPROT	54741	ENSG00000213625	PAR-CLIP	Functional MTI (Weak)	27292025	validated
	ESRP1	54845	ENSG00000104413	HITS-CLIP		23824327	validated
		54845	ENSG00000104413	HITS-CLIP	Functional MTI (Weak)	23824327	validated
	RBM28	55131	ENSG00000106344	PAR-CLIP	Functional MTI (Weak)	26701625	validated
		55131	ENSG00000106344	PAR-CLIP	Functional MTI (Weak)	27292025	validated
	TMEM33	55161	ENSG00000109133	PAR-CLIP	Functional MTI (Weak)	27292025	validated
	TBCCD1	55171	ENSG00000113838	PAR-CLIP	Functional MTI (Weak)	27292025	validated
	ARL8B	55207	ENSG00000134108	PAR-CLIP		22012620	validated
		55207	ENSG00000134108	PAR-CLIP	Functional MTI (Weak)	22012620	validated
	DDX19A	55308	ENSG00000168872	PAR-CLIP		23446348	validated
		55308	ENSG00000168872	PAR-CLIP		27292025	validated
		55308	ENSG00000168872	PAR-CLIP		23592263	validated
		55308	ENSG00000168872	PAR-CLIP		21572407	validated
		55308	ENSG00000168872	PAR-CLIP	Functional MTI (Weak)	23592263	validated
		55308	ENSG00000168872	PAR-CLIP	Functional MTI (Weak)	23446348	validated
		55308	ENSG00000168872	PAR-CLIP	Functional MTI (Weak)	21572407	validated
		55308	ENSG00000168872	PAR-CLIP	Functional MTI (Weak)	27292025	validated
	PLXNA3	55558	ENSG00000130827	PAR-CLIP	Functional MTI (Weak)	27292025	validated
	METTL2B	55798	ENSG00000165055	PAR-CLIP	Functional MTI (Weak)	26701625	validated
		55798	ENSG00000165055	PAR-CLIP	Functional MTI (Weak)	27292025	validated
	HDAC8	55869	ENSG00000147099	Immunoprecipitaion//Luciferase reporter assay//qRT-PCR//Western blot	Functional MTI	27638301	validated
	UGGT1	56886	ENSG00000136731	PAR-CLIP		23592263	validated
		56886	ENSG00000136731	PAR-CLIP		26701625	validated
		56886	ENSG00000136731	PAR-CLIP	Functional MTI (Weak)	23592263	validated
		56886	ENSG00000136731	PAR-CLIP	Functional MTI (Weak)	26701625	validated
	PCNP	57092	ENSG00000081154	PAR-CLIP	Functional MTI (Weak)	26701625	validated
		57092	ENSG00000081154	PAR-CLIP	Functional MTI (Weak)	27292025	validated
	ATP8B2	57198	ENSG00000143515	PAR-CLIP	Functional MTI (Weak)	26701625	validated
		57198	ENSG00000143515	PAR-CLIP	Functional MTI (Weak)	27292025	validated
	RAB22A	57403	ENSG00000124209	PAR-CLIP	Functional MTI (Weak)	27292025	validated
	CYP20A1	57404	ENSG00000119004	PAR-CLIP		23592263	validated
		57404	ENSG00000119004	PAR-CLIP	Functional MTI (Weak)	23592263	validated
	ZNF490	57474	ENSG00000188033	PAR-CLIP		24038734	validated
		57474	ENSG00000188033	PAR-CLIP		23592263	validated
		57474	ENSG00000188033	PAR-CLIP		27292025	validated
		57474	ENSG00000188033	PAR-CLIP	Functional MTI (Weak)	23592263	validated
		57474	ENSG00000188033	PAR-CLIP	Functional MTI (Weak)	27292025	validated
	HECW2	57520	ENSG00000138411	PAR-CLIP	Functional MTI (Weak)	27292025	validated
	NUFIP2	57532	ENSG00000108256	PAR-CLIP		23592263	validated
		57532	ENSG00000108256	PAR-CLIP	Functional MTI (Weak)	23592263	validated
	KIAA1586	57691	ENSG00000168116	PAR-CLIP		23592263	validated
		57691	ENSG00000168116	PAR-CLIP	Functional MTI (Weak)	23592263	validated
	ZNF317	57693	ENSG00000130803	PAR-CLIP	Functional MTI (Weak)	26701625	validated
	USP37	57695	ENSG00000135913	HITS-CLIP		23313552	validated
		57695	ENSG00000135913	HITS-CLIP	Functional MTI (Weak)	23313552	validated
	JAM2	58494	ENSG00000154721	HITS-CLIP		23706177	validated
		58494	ENSG00000154721	HITS-CLIP	Functional MTI (Weak)	23706177	validated
	GUF1	60558	ENSG00000151806	PAR-CLIP//HITS-CLIP		23592263	validated
		60558	ENSG00000151806	PAR-CLIP//HITS-CLIP		26701625	validated
		60558	ENSG00000151806	PAR-CLIP//HITS-CLIP		23706177	validated
		60558	ENSG00000151806	PAR-CLIP	Functional MTI (Weak)	23592263	validated
		60558	ENSG00000151806	HITS-CLIP	Functional MTI (Weak)	23706177	validated
		60558	ENSG00000151806	PAR-CLIP	Functional MTI (Weak)	26701625	validated
	SPCS3	60559	ENSG00000129128	PAR-CLIP	Functional MTI (Weak)	27292025	validated
	MRPS14	63931	ENSG00000120333	PAR-CLIP		27292025	validated
		63931	ENSG00000120333	PAR-CLIP		23592263	validated
		63931	ENSG00000120333	PAR-CLIP	Functional MTI (Weak)	23592263	validated
		63931	ENSG00000120333	PAR-CLIP	Functional MTI (Weak)	27292025	validated
	MCUR1	63933	ENSG00000050393	HITS-CLIP		23706177	validated
		63933	ENSG00000050393	HITS-CLIP	Functional MTI (Weak)	23706177	validated
	ATL2	64225	ENSG00000119787	PAR-CLIP	Functional MTI (Weak)	27292025	validated
	FNDC3B	64778	ENSG00000075420	PAR-CLIP		23592263	validated
		64778	ENSG00000075420	PAR-CLIP	Functional MTI (Weak)	23592263	validated
	CERK	64781	ENSG00000100422	PAR-CLIP		23592263	validated
		64781	ENSG00000100422	PAR-CLIP	Functional MTI (Weak)	23592263	validated
	NMNAT1	64802	ENSG00000173614	PAR-CLIP		23592263	validated
		64802	ENSG00000173614	PAR-CLIP	Functional MTI (Weak)	23592263	validated
	GNPNAT1	64841	ENSG00000100522	PAR-CLIP		23592263	validated
		64841	ENSG00000100522	PAR-CLIP	Functional MTI (Weak)	23592263	validated
	CDCP1	64866	ENSG00000163814	PAR-CLIP		23592263	validated
		64866	ENSG00000163814	PAR-CLIP		26701625	validated
		64866	ENSG00000163814	PAR-CLIP	Functional MTI (Weak)	23592263	validated
		64866	ENSG00000163814	PAR-CLIP	Functional MTI (Weak)	26701625	validated
	PAPOLG	64895	ENSG00000115421	PAR-CLIP	Functional MTI (Weak)	26701625	validated
	PDCL3	79031	ENSG00000115539	PAR-CLIP	Functional MTI (Weak)	26701625	validated
	GNPTAB	79158	ENSG00000111670	PAR-CLIP	Functional MTI (Weak)	27292025	validated
	TMEM43	79188	ENSG00000170876	PAR-CLIP		23592263	validated
		79188	ENSG00000170876	PAR-CLIP	Functional MTI (Weak)	23592263	validated
	HAUS3	79441	ENSG00000214367	PAR-CLIP	Functional MTI (Weak)	27292025	validated
	NKAP	79576	ENSG00000101882	PAR-CLIP	Functional MTI (Weak)	27292025	validated
	CEP97	79598	ENSG00000182504	PAR-CLIP		26701625	validated
		79598	ENSG00000182504	PAR-CLIP		27292025	validated
		79598	ENSG00000182504	PAR-CLIP		23446348	validated
		79598	ENSG00000182504	PAR-CLIP		23592263	validated
		79598	ENSG00000182504	PAR-CLIP	Functional MTI (Weak)	23592263	validated
		79598	ENSG00000182504	PAR-CLIP	Functional MTI (Weak)	23446348	validated
		79598	ENSG00000182504	PAR-CLIP	Functional MTI (Weak)	26701625	validated
		79598	ENSG00000182504	PAR-CLIP	Functional MTI (Weak)	27292025	validated
	ALG9	79796	ENSG00000086848	PAR-CLIP	Functional MTI (Weak)	26701625	validated
		79796	ENSG00000086848	PAR-CLIP	Functional MTI (Weak)	27292025	validated
	SCD5	79966	ENSG00000145284	PAR-CLIP	Functional MTI (Weak)	27292025	validated
	ZNF556	80032	ENSG00000172000	PAR-CLIP	Functional MTI (Weak)	26701625	validated
	NDEL1	81565	ENSG00000166579	PAR-CLIP	Functional MTI (Weak)	27292025	validated
	MAP1LC3B	81631	ENSG00000140941	HITS-CLIP		23313552	validated
		81631	ENSG00000140941	HITS-CLIP	Functional MTI (Weak)	23313552	validated
	FAHD1	81889	ENSG00000180185	PAR-CLIP	Functional MTI (Weak)	26701625	validated
	DNAL1	83544	ENSG00000119661	PAR-CLIP		27292025	validated
		83544	ENSG00000119661	PAR-CLIP		23592263	validated
		83544	ENSG00000119661	PAR-CLIP	Functional MTI (Weak)	23592263	validated
		83544	ENSG00000119661	PAR-CLIP	Functional MTI (Weak)	27292025	validated
	GUCD1	83606	ENSG00000138867	PAR-CLIP		20371350	validated
		83606	ENSG00000138867	PAR-CLIP		23446348	validated
		83606	ENSG00000138867	PAR-CLIP	Functional MTI (Weak)	23446348	validated
		83606	ENSG00000138867	PAR-CLIP	Functional MTI (Weak)	20371350	validated
	FRMD8	83786	ENSG00000126391	PAR-CLIP		23592263	validated
		83786	ENSG00000126391	PAR-CLIP	Functional MTI (Weak)	23592263	validated
	BRIP1	83990	ENSG00000136492	PAR-CLIP	Functional MTI (Weak)	27292025	validated
	KATNAL1	84056	ENSG00000102781	HITS-CLIP		23706177	validated
		84056	ENSG00000102781	HITS-CLIP	Functional MTI (Weak)	23706177	validated
	ZNRF3	84133	ENSG00000183579	PAR-CLIP		26701625	validated
		84133	ENSG00000183579	PAR-CLIP		23592263	validated
		84133	ENSG00000183579	PAR-CLIP	Functional MTI (Weak)	23592263	validated
		84133	ENSG00000183579	PAR-CLIP	Functional MTI (Weak)	26701625	validated
	SETD3	84193	ENSG00000183576	PAR-CLIP		23592263	validated
		84193	ENSG00000183576	PAR-CLIP	Functional MTI (Weak)	23592263	validated
	LCOR	84458	ENSG00000196233	PAR-CLIP		22012620	validated
		84458	ENSG00000196233	PAR-CLIP	Functional MTI (Weak)	22012620	validated
	SLX4	84464	ENSG00000188827	PAR-CLIP	Functional MTI (Weak)	26701625	validated
	SLC9A7	84679	ENSG00000065923	PAR-CLIP		26701625	validated
		84679	ENSG00000065923	PAR-CLIP		23592263	validated
		84679	ENSG00000065923	PAR-CLIP	Functional MTI (Weak)	23592263	validated
		84679	ENSG00000065923	PAR-CLIP	Functional MTI (Weak)	26701625	validated
	GTPBP3	84705	ENSG00000130299	PAR-CLIP	Functional MTI (Weak)	27292025	validated
	ACBD5	91452	ENSG00000107897	PAR-CLIP	Functional MTI (Weak)	26701625	validated
		91452	ENSG00000107897	PAR-CLIP	Functional MTI (Weak)	27292025	validated
	MRRF	92399	ENSG00000148187	PAR-CLIP	Functional MTI (Weak)	27292025	validated
	IMP4	92856	ENSG00000136718	PAR-CLIP	Functional MTI (Weak)	27292025	validated
	SYAP1	94056	ENSG00000169895	PAR-CLIP		21572407	validated
		94056	ENSG00000169895	PAR-CLIP	Functional MTI (Weak)	21572407	validated
	FNIP1	96459	ENSG00000217128	HITS-CLIP		23313552	validated
		96459	ENSG00000217128	HITS-CLIP	Functional MTI (Weak)	23313552	validated
	FOXP4	116113	ENSG00000137166	PAR-CLIP	Functional MTI (Weak)	27292025	validated
	PDZD8	118987	ENSG00000165650	PAR-CLIP	Functional MTI (Weak)	27292025	validated
	FAT3	120114	ENSG00000165323	PAR-CLIP	Functional MTI (Weak)	26701625	validated
	ZNF641	121274	ENSG00000167528	PAR-CLIP	Functional MTI (Weak)	27292025	validated
	NAA30	122830	ENSG00000139977	PAR-CLIP	Functional MTI (Weak)	27292025	validated
	TMEM170A	124491	ENSG00000166822	PAR-CLIP	Functional MTI (Weak)	27292025	validated
	IRGQ	126298	ENSG00000167378	PAR-CLIP		23446348	validated
		126298	ENSG00000167378	PAR-CLIP		26701625	validated
		126298	ENSG00000167378	PAR-CLIP		27292025	validated
		126298	ENSG00000167378	PAR-CLIP	Functional MTI (Weak)	23446348	validated
		126298	ENSG00000167378	PAR-CLIP	Functional MTI (Weak)	26701625	validated
		126298	ENSG00000167378	PAR-CLIP	Functional MTI (Weak)	27292025	validated
	RFTN2	130132	ENSG00000162944	PAR-CLIP		23592263	validated
		130132	ENSG00000162944	PAR-CLIP	Functional MTI (Weak)	23592263	validated
	AP1S3	130340	ENSG00000152056	PAR-CLIP		20371350	validated
		130340	ENSG00000152056	PAR-CLIP	Functional MTI (Weak)	20371350	validated
	DOCK11	139818	ENSG00000147251	PAR-CLIP	Functional MTI (Weak)	27292025	validated
	PRICKLE1	144165	ENSG00000139174	HITS-CLIP		23706177	validated
		144165	ENSG00000139174	HITS-CLIP	Functional MTI (Weak)	23706177	validated
	ZNF548	147694	ENSG00000188785	HITS-CLIP		23313552	validated
		147694	ENSG00000188785	HITS-CLIP	Functional MTI (Weak)	23313552	validated
	DTX3L	151636	ENSG00000163840	PAR-CLIP		23446348	validated
		151636	ENSG00000163840	PAR-CLIP		26701625	validated
		151636	ENSG00000163840	PAR-CLIP		21572407	validated
		151636	ENSG00000163840	PAR-CLIP		23592263	validated
		151636	ENSG00000163840	PAR-CLIP	Functional MTI (Weak)	23592263	validated
		151636	ENSG00000163840	PAR-CLIP	Functional MTI (Weak)	23446348	validated
		151636	ENSG00000163840	PAR-CLIP	Functional MTI (Weak)	21572407	validated
		151636	ENSG00000163840	PAR-CLIP	Functional MTI (Weak)	26701625	validated
	BTLA	151888	ENSG00000186265	PAR-CLIP	Functional MTI (Weak)	27292025	validated
	ESCO2	157570	ENSG00000171320	PAR-CLIP	Functional MTI (Weak)	27292025	validated
	SPRED1	161742	ENSG00000166068	HITS-CLIP		22927820	validated
		161742	ENSG00000166068	HITS-CLIP	Functional MTI (Weak)	22927820	validated
	DENND2C	163259	ENSG00000175984	PAR-CLIP	Functional MTI (Weak)	27292025	validated
	IFNLR1	163702	ENSG00000185436	PAR-CLIP		23592263	validated
		163702	ENSG00000185436	PAR-CLIP	Functional MTI (Weak)	23592263	validated
	MIER3	166968	ENSG00000155545	PAR-CLIP		20371350	validated
		166968	ENSG00000155545	PAR-CLIP		21572407	validated
		166968	ENSG00000155545	PAR-CLIP		23592263	validated
		166968	ENSG00000155545	PAR-CLIP	Functional MTI (Weak)	23592263	validated
		166968	ENSG00000155545	PAR-CLIP	Functional MTI (Weak)	21572407	validated
		166968	ENSG00000155545	PAR-CLIP	Functional MTI (Weak)	20371350	validated
	FUT11	170384	ENSG00000196968	PAR-CLIP		24398324	validated
		170384	ENSG00000196968	PAR-CLIP	Functional MTI (Weak)	24398324	validated
	FLCN	201163	ENSG00000154803	PAR-CLIP	Functional MTI (Weak)	27292025	validated
	ZNF584	201514	ENSG00000171574	PAR-CLIP	Functional MTI (Weak)	26701625	validated
	CCNY	219771	ENSG00000108100	PAR-CLIP		23446348	validated
		219771	ENSG00000108100	PAR-CLIP		23592263	validated
		219771	ENSG00000108100	PAR-CLIP	Functional MTI (Weak)	23592263	validated
		219771	ENSG00000108100	PAR-CLIP	Functional MTI (Weak)	23446348	validated
	FOXK1	221937	ENSG00000164916	PAR-CLIP	Functional MTI (Weak)	27292025	validated
	TMED4	222068	ENSG00000158604	PAR-CLIP	Functional MTI (Weak)	27292025	validated
	RSBN1L	222194	ENSG00000187257	PAR-CLIP	Functional MTI (Weak)	27292025	validated
	FAM83B	222584	ENSG00000168143	PAR-CLIP		26701625	validated
		222584	ENSG00000168143	PAR-CLIP		23592263	validated
		222584	ENSG00000168143	PAR-CLIP		27292025	validated
[truncated: 6,296 more rows]

## Sheet: S8
Supplementary Table 8. The down-regulated miRNA target genes
mature_mirna_id	target_symbol	target_entrez	target_ensembl	experiment	support_type	pubmed_id	type
hsa-miR-10b-5p	HOXD10	3236	ENSG00000128710	Western blot//activity assay//Luciferase activity assay		17898713	validated
		3236	ENSG00000128710	Western blot//activity assay//Luciferase activity assay		17898713	validated
	KLF4	9314	ENSG00000136826	Western blot//Luciferase activity assay		20075075	validated
	NOTCH1	4851	ENSG00000148400	Luciferase reporter assay		23034333	validated
		4851	ENSG00000148400	Luciferase reporter assay	Functional MTI	23034333	validated
	TPM4	7171	ENSG00000167460	PAR-CLIP//HITS-CLIP		20371350	validated
		7171	ENSG00000167460	PAR-CLIP//HITS-CLIP		21572407	validated
		7171	ENSG00000167460	PAR-CLIP	Functional MTI (Weak)	20371350	validated
		7171	ENSG00000167460	HITS-CLIP	Functional MTI (Weak)	21572407	validated
	CNOT6	57472	ENSG00000113300	PAR-CLIP		23446348	validated
		57472	ENSG00000113300	PAR-CLIP	Functional MTI (Weak)	23446348	validated
	XPNPEP3	63929	ENSG00000196236	HITS-CLIP		21572407	validated
		63929	ENSG00000196236	HITS-CLIP	Functional MTI (Weak)	21572407	validated
	AXL	558	ENSG00000167601	HITS-CLIP		21572407	validated
		558	ENSG00000167601	HITS-CLIP	Functional MTI (Weak)	21572407	validated
	TRIM2	23321	ENSG00000109654	PAR-CLIP		21572407	validated
		23321	ENSG00000109654	PAR-CLIP		20371350	validated
		23321	ENSG00000109654	PAR-CLIP	Functional MTI (Weak)	21572407	validated
		23321	ENSG00000109654	PAR-CLIP	Functional MTI (Weak)	20371350	validated
	CDKN2A	1029	ENSG00000147889	Luciferase reporter assay//Western blot//CLASH		23622248	validated
		1029	ENSG00000147889	Luciferase reporter assay//Western blot//CLASH		21471404	validated
		1029	ENSG00000147889	Luciferase reporter assay//Western blot	Functional MTI	21471404	validated
	PPARA	5465	ENSG00000186951	Luciferase reporter assay//qRT-PCR//Western blot//Other		19780876	validated
		5465	ENSG00000186951	Luciferase reporter assay//qRT-PCR//Western blot	Functional MTI	19780876	validated
	CDKN1A	1026	ENSG00000124762	Luciferase reporter assay//Western blot		21471404	validated
		1026	ENSG00000124762	Luciferase reporter assay//Western blot	Functional MTI	21471404	validated
	API5	8539	ENSG00000166181	HITS-CLIP		23824327	validated
		8539	ENSG00000166181	HITS-CLIP	Functional MTI (Weak)	23824327	validated
	HOXD10	3236	ENSG00000128710	Luciferase reporter assay//Western blot//Other//Reporter assay//Immunohistochemistry//In situ hybridization//qRT-PCR//3'LIFE//Immunocytochemistry		26311318	validated
		3236	ENSG00000128710	Luciferase reporter assay//Western blot//Other//Reporter assay//Immunohistochemistry//In situ hybridization//qRT-PCR//3'LIFE//Immunocytochemistry		22766763	validated
		3236	ENSG00000128710	Luciferase reporter assay//Western blot//Other//Reporter assay//Immunohistochemistry//In situ hybridization//qRT-PCR//3'LIFE//Immunocytochemistry		17898713	validated
		3236	ENSG00000128710	Luciferase reporter assay//Western blot//Other//Reporter assay//Immunohistochemistry//In situ hybridization//qRT-PCR//3'LIFE//Immunocytochemistry		24376640	validated
		3236	ENSG00000128710	Luciferase reporter assay//Western blot//Other//Reporter assay//Immunohistochemistry//In situ hybridization//qRT-PCR//3'LIFE//Immunocytochemistry		22293682	validated
		3236	ENSG00000128710	Luciferase reporter assay//Western blot//Other//Reporter assay//Immunohistochemistry//In situ hybridization//qRT-PCR//3'LIFE//Immunocytochemistry		24897960	validated
		3236	ENSG00000128710	Luciferase reporter assay//Western blot//Other//Reporter assay//Immunohistochemistry//In situ hybridization//qRT-PCR//3'LIFE//Immunocytochemistry		24573354	validated
		3236	ENSG00000128710	Luciferase reporter assay//Western blot//Other//Reporter assay//Immunohistochemistry//In situ hybridization//qRT-PCR//3'LIFE//Immunocytochemistry		21419107	validated
		3236	ENSG00000128710	Luciferase reporter assay//Western blot//Other//Reporter assay//Immunohistochemistry//In situ hybridization//qRT-PCR//3'LIFE//Immunocytochemistry		19935707	validated
		3236	ENSG00000128710	Luciferase reporter assay//Western blot//Other//Reporter assay//Immunohistochemistry//In situ hybridization//qRT-PCR//3'LIFE//Immunocytochemistry		25074381	validated
		3236	ENSG00000128710	Luciferase reporter assay//Western blot//Other//Reporter assay//Immunohistochemistry//In situ hybridization//qRT-PCR//3'LIFE//Immunocytochemistry		23034333	validated
		3236	ENSG00000128710	Luciferase reporter assay//Western blot//Other//Reporter assay//Immunohistochemistry//In situ hybridization//qRT-PCR//3'LIFE//Immunocytochemistry		21642433	validated
		3236	ENSG00000128710	Luciferase reporter assay//Western blot//Reporter assay	Functional MTI	17898713	validated
		3236	ENSG00000128710	Luciferase reporter assay//Western blot	Functional MTI	21419107	validated
		3236	ENSG00000128710	Luciferase reporter assay	Functional MTI	23034333	validated
		3236	ENSG00000128710	Immunohistochemistry//In situ hybridization//Luciferase reporter assay//qRT-PCR//Western blot	Functional MTI	22293682	validated
		3236	ENSG00000128710	Luciferase reporter assay//qRT-PCR//Western blot	Functional MTI	24573354	validated
		3236	ENSG00000128710	Luciferase reporter assay//Immunocytochemistry//Western blot	Functional MTI	24376640	validated
	UGDH	7358	ENSG00000109814	PAR-CLIP		22012620	validated
		7358	ENSG00000109814	PAR-CLIP	Functional MTI (Weak)	22012620	validated
	BCL2L11	10018	ENSG00000153094	Luciferase reporter assay//Western blot//PAR-CLIP//HITS-CLIP		26701625	validated
		10018	ENSG00000153094	Luciferase reporter assay//Western blot//PAR-CLIP//HITS-CLIP		20371350	validated
		10018	ENSG00000153094	Luciferase reporter assay//Western blot//PAR-CLIP//HITS-CLIP		21471404	validated
		10018	ENSG00000153094	Luciferase reporter assay//Western blot//PAR-CLIP//HITS-CLIP		21572407	validated
		10018	ENSG00000153094	Luciferase reporter assay//Western blot	Functional MTI	21471404	validated
		10018	ENSG00000153094	PAR-CLIP//HITS-CLIP	Functional MTI (Weak)	21572407	validated
		10018	ENSG00000153094	PAR-CLIP	Functional MTI (Weak)	20371350	validated
		10018	ENSG00000153094	PAR-CLIP	Functional MTI (Weak)	26701625	validated
	MBNL2	10150	ENSG00000139793	Luciferase reporter assay	Functional MTI	26881967	validated
	CREB1	1385	ENSG00000118260	Luciferase reporter assay	Functional MTI	26796749	validated
	TP53	7157	ENSG00000141510	Luciferase reporter assay		23034333	validated
		7157	ENSG00000141510	Luciferase reporter assay	Functional MTI	23034333	validated
	KLF4	9314	ENSG00000136826	Luciferase reporter assay//Western blot//Other//Flow//qRT-PCR		27669739	validated
		9314	ENSG00000136826	Luciferase reporter assay//Western blot//Other//Flow//qRT-PCR		24573354	validated
		9314	ENSG00000136826	Luciferase reporter assay//Western blot//Other//Flow//qRT-PCR		27764757	validated
		9314	ENSG00000136826	Luciferase reporter assay//Western blot//Other//Flow//qRT-PCR		20075075	validated
		9314	ENSG00000136826	Luciferase reporter assay//Western blot//Other//Flow//qRT-PCR		26191201	validated
		9314	ENSG00000136826	Luciferase reporter assay//Western blot//Other//Flow//qRT-PCR		24216130	validated
		9314	ENSG00000136826	Luciferase reporter assay//Western blot	Functional MTI	20075075	validated
		9314	ENSG00000136826	Luciferase reporter assay//qRT-PCR//Western blot	Functional MTI	24573354	validated
		9314	ENSG00000136826	Luciferase reporter assay//qRT-PCR//Western blot	Functional MTI	26191201	validated
		9314	ENSG00000136826	Luciferase reporter assay	Functional MTI	27669739	validated
		9314	ENSG00000136826	Luciferase reporter assay//Western blot	Functional MTI	27764757	validated
	ACVR2A	92	ENSG00000121989	PAR-CLIP		20371350	validated
		92	ENSG00000121989	PAR-CLIP	Functional MTI (Weak)	20371350	validated
	XIAP	331	ENSG00000101966	HITS-CLIP		23313552	validated
		331	ENSG00000101966	HITS-CLIP	Functional MTI (Weak)	23313552	validated
	CRY2	1408	ENSG00000121671	HITS-CLIP		19536157	validated
		1408	ENSG00000121671	HITS-CLIP	Functional MTI (Weak)	19536157	validated
	DVL3	1857	ENSG00000161202	PAR-CLIP		23446348	validated
		1857	ENSG00000161202	PAR-CLIP	Functional MTI (Weak)	23446348	validated
	MKNK2	2872	ENSG00000099875	PAR-CLIP		23592263	validated
		2872	ENSG00000099875	PAR-CLIP	Functional MTI (Weak)	23592263	validated
	HOXB3	3213	ENSG00000120093	PAR-CLIP		23446348	validated
		3213	ENSG00000120093	PAR-CLIP		27447302	validated
		3213	ENSG00000120093	PAR-CLIP		21572407	validated
		3213	ENSG00000120093	Luciferase reporter assay//qRT-PCR//Western blot	Functional MTI	27447302	validated
		3213	ENSG00000120093	PAR-CLIP	Functional MTI (Weak)	23446348	validated
		3213	ENSG00000120093	PAR-CLIP	Functional MTI (Weak)	21572407	validated
	ID4	3400	ENSG00000172201	PAR-CLIP		20371350	validated
		3400	ENSG00000172201	PAR-CLIP		23446348	validated
		3400	ENSG00000172201	PAR-CLIP		22012620	validated
		3400	ENSG00000172201	PAR-CLIP	Functional MTI (Weak)	23446348	validated
		3400	ENSG00000172201	PAR-CLIP	Functional MTI (Weak)	22012620	validated
		3400	ENSG00000172201	PAR-CLIP	Functional MTI (Weak)	20371350	validated
	MBNL1	4154	ENSG00000152601	Luciferase reporter assay	Functional MTI	26881967	validated
	NF1	4763	ENSG00000196712	GFP reporter assay//Luciferase reporter assay//Microarray//qRT-PCR//Other		20550523	validated
		4763	ENSG00000196712	GFP reporter assay//Luciferase reporter assay//Microarray//qRT-PCR	Functional MTI	20550523	validated
	PAFAH1B1	5048	ENSG00000007168	PAR-CLIP		23446348	validated
		5048	ENSG00000007168	PAR-CLIP	Functional MTI (Weak)	23446348	validated
	PAX6	5080	ENSG00000007372	Luciferase reporter assay		23034333	validated
		5080	ENSG00000007372	Luciferase reporter assay	Functional MTI	23034333	validated
	PIK3CA	5290	ENSG00000121879	Luciferase reporter assay//Western blot	Functional MTI	25896413	validated
	POU2F2	5452	ENSG00000028277	HITS-CLIP		23824327	validated
		5452	ENSG00000028277	HITS-CLIP	Functional MTI (Weak)	23824327	validated
	RORA	6095	ENSG00000069667	PAR-CLIP		20371350	validated
		6095	ENSG00000069667	PAR-CLIP		21572407	validated
		6095	ENSG00000069667	PAR-CLIP	Functional MTI (Weak)	21572407	validated
		6095	ENSG00000069667	PAR-CLIP	Functional MTI (Weak)	20371350	validated
	SDC1	6382	ENSG00000115884	Luciferase reporter assay//3'LIFE		25074381	validated
		6382	ENSG00000115884	Luciferase reporter assay//3'LIFE		22573479	validated
		6382	ENSG00000115884	Luciferase reporter assay//3'LIFE		23206733	validated
		6382	ENSG00000115884	Luciferase reporter assay	Functional MTI	22573479	validated
		6382	ENSG00000115884	Luciferase reporter assay	Functional MTI	23206733	validated
	SRSF1	6426	ENSG00000136450	Luciferase reporter assay//westernblotting//qrt-pcr		33982889	validated
		6426	ENSG00000136450	Luciferase reporter assay//westernblotting//qrt-pcr		21118818	validated
		6426	ENSG00000136450	Luciferase reporter assay	Functional MTI	21118818	validated
	TRA2B	6434	ENSG00000136527	Luciferase reporter assay//HITS-CLIP		21572407	validated
		6434	ENSG00000136527	Luciferase reporter assay//HITS-CLIP		21118818	validated
		6434	ENSG00000136527	Luciferase reporter assay	Functional MTI	21118818	validated
		6434	ENSG00000136527	HITS-CLIP	Functional MTI (Weak)	21572407	validated
	SON	6651	ENSG00000159140	PAR-CLIP		23446348	validated
		6651	ENSG00000159140	PAR-CLIP		20371350	validated
		6651	ENSG00000159140	PAR-CLIP		21572407	validated
		6651	ENSG00000159140	PAR-CLIP	Functional MTI (Weak)	23446348	validated
		6651	ENSG00000159140	PAR-CLIP	Functional MTI (Weak)	21572407	validated
		6651	ENSG00000159140	PAR-CLIP	Functional MTI (Weak)	20371350	validated
	TFAP2C	7022	ENSG00000087510	Luciferase reporter assay//Western blot//PAR-CLIP		21572407	validated
		7022	ENSG00000087510	Luciferase reporter assay//Western blot//PAR-CLIP		21471404	validated
		7022	ENSG00000087510	Luciferase reporter assay//Western blot	Functional MTI	21471404	validated
		7022	ENSG00000087510	PAR-CLIP	Functional MTI (Weak)	21572407	validated
	NR2C2	7182	ENSG00000177463	PAR-CLIP		20371350	validated
		7182	ENSG00000177463	PAR-CLIP		23446348	validated
		7182	ENSG00000177463	PAR-CLIP		21572407	validated
		7182	ENSG00000177463	PAR-CLIP	Functional MTI (Weak)	23446348	validated
		7182	ENSG00000177463	PAR-CLIP	Functional MTI (Weak)	21572407	validated
		7182	ENSG00000177463	PAR-CLIP	Functional MTI (Weak)	20371350	validated
	SNX4	8723	ENSG00000114520	PAR-CLIP		21572407	validated
		8723	ENSG00000114520	PAR-CLIP		20371350	validated
		8723	ENSG00000114520	PAR-CLIP	Functional MTI (Weak)	21572407	validated
		8723	ENSG00000114520	PAR-CLIP	Functional MTI (Weak)	20371350	validated
	RAPGEF2	9693	ENSG00000109756	PAR-CLIP		20371350	validated
		9693	ENSG00000109756	PAR-CLIP	Functional MTI (Weak)	20371350	validated
	USP6NL	9712	ENSG00000148429	HITS-CLIP		23313552	validated
		9712	ENSG00000148429	HITS-CLIP	Functional MTI (Weak)	23313552	validated
	PAICS	10606	ENSG00000128050	PAR-CLIP		21572407	validated
		10606	ENSG00000128050	PAR-CLIP	Functional MTI (Weak)	21572407	validated
	MAPRE1	22919	ENSG00000101367	Luciferase reporter assay		21562367	validated
		22919	ENSG00000101367	Luciferase reporter assay	Functional MTI	21562367	validated
	PSD4	23550	ENSG00000125637	PAR-CLIP	Functional MTI (Weak)	27292025	validated
	UBXN7	26043	ENSG00000163960	HITS-CLIP		23313552	validated
		26043	ENSG00000163960	HITS-CLIP	Functional MTI (Weak)	23313552	validated
	TMED5	50999	ENSG00000117500	PAR-CLIP		23592263	validated
		50999	ENSG00000117500	PAR-CLIP	Functional MTI (Weak)	23592263	validated
	RSRC1	51319	ENSG00000174891	Luciferase reporter assay	Functional MTI	26881967	validated
	CRLF3	51379	ENSG00000176390	PAR-CLIP		21572407	validated
		51379	ENSG00000176390	PAR-CLIP		20371350	validated
		51379	ENSG00000176390	PAR-CLIP	Functional MTI (Weak)	21572407	validated
		51379	ENSG00000176390	PAR-CLIP	Functional MTI (Weak)	20371350	validated
	CMPK1	51727	ENSG00000162368	PAR-CLIP		21572407	validated
		51727	ENSG00000162368	PAR-CLIP		23446348	validated
		51727	ENSG00000162368	PAR-CLIP		20371350	validated
		51727	ENSG00000162368	PAR-CLIP	Functional MTI (Weak)	23446348	validated
		51727	ENSG00000162368	PAR-CLIP	Functional MTI (Weak)	21572407	validated
		51727	ENSG00000162368	PAR-CLIP	Functional MTI (Weak)	20371350	validated
	CHDH	55349	ENSG00000016391	HITS-CLIP		23824327	validated
		55349	ENSG00000016391	HITS-CLIP	Functional MTI (Weak)	23824327	validated
	MAVS	57506	ENSG00000088888	HITS-CLIP		23824327	validated
		57506	ENSG00000088888	HITS-CLIP	Functional MTI (Weak)	23824327	validated
	WDR77	79084	ENSG00000116455	HITS-CLIP		23313552	validated
		79084	ENSG00000116455	HITS-CLIP	Functional MTI (Weak)	23313552	validated
	ANP32E	81611	ENSG00000143401	HITS-CLIP		21572407	validated
		81611	ENSG00000143401	HITS-CLIP	Functional MTI (Weak)	21572407	validated
	FAHD1	81889	ENSG00000180185	HITS-CLIP		23824327	validated
		81889	ENSG00000180185	HITS-CLIP	Functional MTI (Weak)	23824327	validated
	TMEM101	84336	ENSG00000091947	PAR-CLIP		21572407	validated
		84336	ENSG00000091947	PAR-CLIP	Functional MTI (Weak)	21572407	validated
	PPP1R15B	84919	ENSG00000158615	PAR-CLIP		23592263	validated
		84919	ENSG00000158615	PAR-CLIP	Functional MTI (Weak)	23592263	validated
	TIMM50	92609	ENSG00000105197	HITS-CLIP		21572407	validated
		92609	ENSG00000105197	HITS-CLIP	Functional MTI (Weak)	21572407	validated
	E2F7	144455	ENSG00000165891	Luciferase reporter assay//Western blotting		32592206	validated
	C6orf89	221477	ENSG00000198663	HITS-CLIP		23824327	validated
		221477	ENSG00000198663	HITS-CLIP	Functional MTI (Weak)	23824327	validated
	MTX3	345778	ENSG00000177034	HITS-CLIP		23824327	validated
		345778	ENSG00000177034	HITS-CLIP	Functional MTI (Weak)	23824327	validated
	SFT2D2	375035	ENSG00000213064	HITS-CLIP		23824327	validated
		375035	ENSG00000213064	HITS-CLIP	Functional MTI (Weak)	23824327	validated
	ZBTB8A	653121	ENSG00000160062	PAR-CLIP	Functional MTI (Weak)	27292025	validated
	SYNPO	11346	ENSG00000171992	PAR-CLIP		22012620	validated
		11346	ENSG00000171992	PAR-CLIP	Functional MTI (Weak)	22012620	validated
	PIEZO1	9780	ENSG00000103335	Luciferase reporter assay		22322955	validated
		9780	ENSG00000103335	Luciferase reporter assay	Functional MTI	22322955	validated
	ANKRD33B	651746	ENSG00000164236	PAR-CLIP		23446348	validated
		651746	ENSG00000164236	PAR-CLIP		26701625	validated
		651746	ENSG00000164236	PAR-CLIP		21572407	validated
		651746	ENSG00000164236	PAR-CLIP	Functional MTI (Weak)	23446348	validated
		651746	ENSG00000164236	PAR-CLIP	Functional MTI (Weak)	21572407	validated
		651746	ENSG00000164236	PAR-CLIP	Functional MTI (Weak)	26701625	validated
	TCF15	6939	ENSG00000125878	3'LIFE//HITS-CLIP		23824327	validated
		6939	ENSG00000125878	3'LIFE//HITS-CLIP		25074381	validated
		6939	ENSG00000125878	HITS-CLIP	Functional MTI (Weak)	23824327	validated
	KLHDC8A	55220	ENSG00000162873	HITS-CLIP		23824327	validated
		55220	ENSG00000162873	HITS-CLIP	Functional MTI (Weak)	23824327	validated
	GPCPD1	56261	ENSG00000125772	PAR-CLIP		23446348	validated
		56261	ENSG00000125772	PAR-CLIP	Functional MTI (Weak)	23446348	validated
	PHAX	51808	ENSG00000164902	HITS-CLIP		23313552	validated
		51808	ENSG00000164902	HITS-CLIP	Functional MTI (Weak)	23313552	validated
	CSMD1	64478	ENSG00000183117	Immunocytochemistry//Immunohistochemistry//Luciferase reporter assay//qRT-PCR	Functional MTI	27756250	validated
	ARSK	153642	ENSG00000164291	PAR-CLIP		21572407	validated
		153642	ENSG00000164291	PAR-CLIP	Functional MTI (Weak)	21572407	validated
	RPS15A	6210	ENSG00000134419	PAR-CLIP		21572407	validated
		6210	ENSG00000134419	PAR-CLIP	Functional MTI (Weak)	21572407	validated
	NCBP3	55421	ENSG00000074356	PAR-CLIP	Functional MTI (Weak)	27292025	validated
	CLN8	2055	ENSG00000278220	HITS-CLIP		23313552	validated
		2055	ENSG00000278220	HITS-CLIP	Functional MTI (Weak)	23313552	validated
	ZNF280B	140883	ENSG00000275004	PAR-CLIP		21572407	validated
		140883	ENSG00000275004	PAR-CLIP	Functional MTI (Weak)	21572407	validated
	LIX1L	128077	ENSG00000271601	HITS-CLIP		21572407	validated
		128077	ENSG00000271601	HITS-CLIP	Functional MTI (Weak)	21572407	validated
	PTEN	5728	ENSG00000284792	Immunoblot//Luciferase reporter assay//qRT-PCR		27113763	validated
		5728	ENSG00000284792	Immunoblot//Luciferase reporter assay//qRT-PCR		24100613	validated
		5728	ENSG00000284792	Immunoblot//Luciferase reporter assay//qRT-PCR		23384558	validated
		5728	ENSG00000284792	Immunoblot//Luciferase reporter assay//qRT-PCR	Functional MTI	23384558	validated
		5728	ENSG00000284792	Luciferase reporter assay	Functional MTI	24100613	validated
		5728	ENSG00000284792	Luciferase reporter assay	Functional MTI	27113763	validated
	H3-5	440093	ENSG00000188375	PAR-CLIP		23446348	validated
		440093	ENSG00000188375	PAR-CLIP		21572407	validated
		440093	ENSG00000188375	PAR-CLIP		26701625	validated
		440093	ENSG00000188375	PAR-CLIP		23592263	validated
		440093	ENSG00000188375	PAR-CLIP		24398324	validated
		440093	ENSG00000188375	PAR-CLIP		20371350	validated
		440093	ENSG00000188375	PAR-CLIP		27292025	validated
		440093	ENSG00000188375	PAR-CLIP	Functional MTI (Weak)	23592263	validated
		440093	ENSG00000188375	PAR-CLIP	Functional MTI (Weak)	24398324	validated
		440093	ENSG00000188375	PAR-CLIP	Functional MTI (Weak)	23446348	validated
		440093	ENSG00000188375	PAR-CLIP	Functional MTI (Weak)	21572407	validated
		440093	ENSG00000188375	PAR-CLIP	Functional MTI (Weak)	20371350	validated
		440093	ENSG00000188375	PAR-CLIP	Functional MTI (Weak)	26701625	validated
		440093	ENSG00000188375	PAR-CLIP	Functional MTI (Weak)	27292025	validated
	DGAT1	8694	ENSG00000285482	HITS-CLIP		19536157	validated
		8694	ENSG00000285482	HITS-CLIP	Functional MTI (Weak)	19536157	validated
	RESF1	55196	ENSG00000174718	HITS-CLIP		23824327	validated
		55196	ENSG00000174718	HITS-CLIP	Functional MTI (Weak)	23824327	validated
	KCTD11	147040	ENSG00000288399	PAR-CLIP//HITS-CLIP		23446348	validated
		147040	ENSG00000288399	PAR-CLIP//HITS-CLIP		28735896	validated
		147040	ENSG00000288399	PAR-CLIP//HITS-CLIP		27418678	validated
		147040	ENSG00000288399	PAR-CLIP//HITS-CLIP		23313552	validated
		147040	ENSG00000288399	PAR-CLIP//HITS-CLIP		19536157	validated
		147040	ENSG00000288399	PAR-CLIP//HITS-CLIP		23824327	validated
		147040	ENSG00000288399	PAR-CLIP//HITS-CLIP		24906430	validated
		147040	ENSG00000288399	PAR-CLIP	Functional MTI (Weak)	23446348	validated
		147040	ENSG00000288399	HITS-CLIP	Functional MTI (Weak)	24906430	validated
		147040	ENSG00000288399	HITS-CLIP	Functional MTI (Weak)	23824327	validated
		147040	ENSG00000288399	HITS-CLIP	Functional MTI (Weak)	23313552	validated
		147040	ENSG00000288399	HITS-CLIP	Functional MTI (Weak)	19536157	validated
		147040	ENSG00000288399	HITS-CLIP	Functional MTI (Weak)	27418678	validated
		147040	ENSG00000288399	HITS-CLIP	Functional MTI (Weak)	28735896	validated
	PTEN	5728	ENSG00000171862	HITS-CLIP//Luciferase Reporter Assay	negative	2.33136e+47	validated
	NOTCH1	4851	ENSG00000148400	Western Blot//Luciferase Reporter Assay	negative	2303433323034330	validated
	LAMC1	3915	ENSG00000135862	PAR-CLIP	negative	26701625	validated
	PDCD4	27250	ENSG00000150593	HITS-CLIP//Microarrays	negative	2331355223034330	validated
	TPM4	7171	ENSG00000167460	HITS-CLIP//PAR-CLIP//qCLASH	negative	2.40387e+47	validated
	CNOT6	57472	ENSG00000113300	HITS-CLIP	negative	2.40387e+39	validated
	XPNPEP3	63929	ENSG00000196236	HITS-CLIP	negative	27150721	validated
	AXL	558	ENSG00000167601	PAR-CLIP	negative	27292025	validated
	TRIM2	23321	ENSG00000109654	PAR-CLIP//HITS-CLIP	negative	2.03714e+63	validated
	RARG	5916	ENSG00000172819	HITS-CLIP//3LIFE	negative	2.33136e+31	validated
	CDKN2A	1029	ENSG00000147889	Luciferase Reporter Assay//Western Blot	negative	2.14714e+103	validated
	CDKN1A	1026	ENSG00000124762	PAR-CLIP//Luciferase Reporter Assay//Western Blot	negative	2.67016e+175	validated
	API5	8539	ENSG00000166181	HITS-CLIP	negative	26061048	validated
	HOXD10	3236	ENSG00000128710	Chimeric fragments//3LIFE//Luciferase Reporter Assay	negative	2.48576e+39	validated
	UGDH	7358	ENSG00000109814	HITS-CLIP	negative	2403873426061040	validated
	BCL2L11	10018	ENSG00000153094	HITS-CLIP//Luciferase Reporter Assay//Western Blot//qPCR//Chimeric fragments	negative	2.33136e+213	validated
	CREB1	1385	ENSG00000118260	HITS-CLIP	negative	2.40387e+23	validated
	TP53	7157	ENSG00000141510	Western Blot//Luciferase Reporter Assay	negative	2303433323034330	validated
	KLF4	9314	ENSG00000136826	PAR-CLIP	negative	23592263	validated
	FXR2	9513	ENSG00000129245	PAR-CLIP//HITS-CLIP//3LIFE//Microarrays	negative	2.35923e+47	validated
	ACTG1	71	ENSG00000184009	PAR-CLIP	negative	2.67016e+71	validated
	ACVR2A	92	ENSG00000121989	HITS-CLIP	negative	2331355234031230	validated
	ANXA7	310	ENSG00000138279	HITS-CLIP//PAR-CLIP//3LIFE	negative	2.49064e+55	validated
	XIAP	331	ENSG00000101966	HITS-CLIP//Microarrays	negative	2.71507e+23	validated
	COL6A2	1292	ENSG00000142173	PAR-CLIP	negative	2729202527292020	validated
	CRK	1398	ENSG00000167193	PAR-CLIP//Chimeric fragments//3LIFE	negative	2.15724e+55	validated
	CRY2	1408	ENSG00000121671	HITS-CLIP	negative	26061048	validated
	DLAT	1737	ENSG00000150768	PAR-CLIP	negative	26701625	validated
	DVL3	1857	ENSG00000161202	HITS-CLIP	negative	26061048	validated
	EPHA4	2043	ENSG00000116106	HITS-CLIP	negative	2.40387e+23	validated
	EXTL3	2137	ENSG00000012232	HITS-CLIP	negative	26061048	validated
	GATA3	2625	ENSG00000107485	HITS-CLIP//3LIFE//Microarrays	negative	2.49064e+47	validated
	MKNK2	2872	ENSG00000099875	HITS-CLIP//PAR-CLIP//qCLASH//Microarrays	negative	2.49064e+31	validated
	HIVEP2	3097	ENSG00000010818	HITS-CLIP//3LIFE//Microarrays	negative	2.71507e+23	validated
	HK1	3098	ENSG00000156515	HITS-CLIP	negative	2403873426061040	validated
	HOXB3	3213	ENSG00000120093	PAR-CLIP//HITS-CLIP	negative	2.03714e+39	validated
	HSPA1B	3304	ENSG00000204388	HITS-CLIP	negative	23313552	validated
	ID4	3400	ENSG00000172201	PAR-CLIP//Chimeric fragments	negative	3110176524857550	validated
	STT3A	3703	ENSG00000134910	PAR-CLIP	negative	27292025	validated
	MBNL1	4154	ENSG00000152601	HITS-CLIP//PAR-CLIP	negative	2.33136e+39	validated
	NAP1L1	4673	ENSG00000187109	HITS-CLIP//PAR-CLIP	negative	2.40387e+63	validated
	NF1	4763	ENSG00000196712	HITS-CLIP	negative	2.33136e+31	validated
	PAFAH1B1	5048	ENSG00000007168	PAR-CLIP//HITS-CLIP	negative	2466890926061040	validated
	PAX6	5080	ENSG00000007372	Microarrays//Western Blot//Luciferase Reporter Assay	negative	2.30343e+31	validated
	DPF2	5977	ENSG00000133884	PAR-CLIP//3LIFE//Microarrays	negative	2.7292e+23	validated
	RORA	6095	ENSG00000069667	PAR-CLIP//HITS-CLIP//Chimeric fragments	negative	2.15724e+39	validated
	SDC1	6382	ENSG00000115884	PAR-CLIP//Biotin-Microarrays//3LIFE//Luciferase Reporter Assay	negative	2.7292e+39	validated
	SRSF1	6426	ENSG00000136450	HITS-CLIP//Luciferase Reporter Assay//qPCR//Western Blot	negative	2.6061e+39	validated
	TRA2B	6434	ENSG00000136527	PAR-CLIP//Luciferase Reporter Assay	negative	2.67016e+23	validated
	SON	6651	ENSG00000159140	HITS-CLIP//PAR-CLIP	negative	2.40387e+71	validated
	TFAP2C	7022	ENSG00000087510	PAR-CLIP//HITS-CLIP//Luciferase Reporter Assay	negative	2.15724e+111	validated
	NR2C2	7182	ENSG00000177463	HITS-CLIP	negative	2606104827150720	validated
	NR4A3	8013	ENSG00000119508	HITS-CLIP	negative	23313552	validated
	DGAT1	8694	ENSG00000185000	HITS-CLIP//PAR-CLIP	negative	2.38243e+23	validated
	SNX4	8723	ENSG00000114520	PAR-CLIP//HITS-CLIP//qCLASH	negative	2.03714e+95	validated
	NCOR2	9612	ENSG00000196498	HITS-CLIP//3LIFE	negative	2.49064e+55	validated
	RAPGEF2	9693	ENSG00000109756	PAR-CLIP//HITS-CLIP	negative	2.35923e+23	validated
	USP6NL	9712	ENSG00000148429	HITS-CLIP	negative	26061048	validated
	EIF1	10209	ENSG00000173812	HITS-CLIP//PAR-CLIP//qCLASH	negative	2.40387e+135	validated
	PAICS	10606	ENSG00000128050	HITS-CLIP//PAR-CLIP	negative	2.6061e+31	validated
	ERLIN1	10613	ENSG00000107566	HITS-CLIP	negative	26061048	validated
	ZMYND11	10771	ENSG00000015171	HITS-CLIP//3LIFE	negative	2.3024e+55	validated
	MAPRE1	22919	ENSG00000101367	HITS-CLIP//Luciferase Reporter Assay//Western Blot//qPCR	negative	2.6061e+31	validated
	XPO7	23039	ENSG00000130227	HITS-CLIP//Microarrays	negative	2715072125738360	validated
	NCOA6	23054	ENSG00000198646	HITS-CLIP//3LIFE	negative	2715072125074380	validated
	PRRC2C	23215	ENSG00000117523	HITS-CLIP	negative	2.33136e+31	validated
	DDHD2	23259	ENSG00000085788	HITS-CLIP	negative	27150721	validated
	ESYT1	23344	ENSG00000139641	HITS-CLIP	negative	23313552	validated
	SMCHD1	23347	ENSG00000101596	HITS-CLIP	negative	26061048	validated
	PSD4	23550	ENSG00000125637	HITS-CLIP	negative	26061048	validated
	LEMD3	23592	ENSG00000174106	HITS-CLIP//CLASH	negative	2.33136e+23	validated
	UBXN7	26043	ENSG00000163960	HITS-CLIP//PAR-CLIP	negative	2.71507e+23	validated
	PABPC1	26986	ENSG00000070756	HITS-CLIP//CLASH	negative	2.33136e+63	validated
	TMED5	50999	ENSG00000117500	HITS-CLIP//PAR-CLIP	negative	2331355223446340	validated
	CHDH	55349	ENSG00000016391	HITS-CLIP	negative	24906430	validated
	LRRC59	55379	ENSG00000108829	HITS-CLIP//PAR-CLIP	negative	2490643026701620	validated
	MAVS	57506	ENSG00000088888	HITS-CLIP	negative	24906430	validated
	NUFIP2	57532	ENSG00000108256	PAR-CLIP//HITS-CLIP//CLASH	negative	2.35923e+87	validated
	UBE2Z	65264	ENSG00000159202	HITS-CLIP//PAR-CLIP	negative	2.71507e+23	validated
	WDR77	79084	ENSG00000116455	HITS-CLIP	negative	24038734	validated
	TMEM101	84336	ENSG00000091947	PAR-CLIP	negative	21572407	validated
	PPP1R15B	84919	ENSG00000158615	HITS-CLIP	negative	26061048	validated
	RBM17	84991	ENSG00000134453	HITS-CLIP	negative	26061048	validated
	KBTBD6	89890	ENSG00000165572	PAR-CLIP//HITS-CLIP	negative	2.15724e+39	validated
	E2F7	144455	ENSG00000165891	PAR-CLIP//HITS-CLIP//qCLASH	negative	2.03714e+39	validated
	C6orf89	221477	ENSG00000198663	PAR-CLIP	negative	26701625	validated
	MTX3	345778	ENSG00000177034	HITS-CLIP	negative	2.33136e+87	validated
	SFT2D2	375035	ENSG00000213064	PAR-CLIP	negative	23592263	validated
	KCTD11	147040	ENSG00000213859	HITS-CLIP	negative	28735896	validated
	PARL	55486	ENSG00000175193	HITS-CLIP	negative	27150721	validated
	RGP1	9827	ENSG00000107185	HITS-CLIP//PAR-CLIP//CLASH	negative	2.6061e+39	validated
	HNRNPF	3185	ENSG00000169813	HITS-CLIP//PAR-CLIP	negative	2.33136e+55	validated
	SYNPO	11346	ENSG00000171992	PAR-CLIP	negative	2729202527292020	validated
	PPP3CB	5532	ENSG00000107758	HITS-CLIP	negative	2331355235269910	validated
	PIEZO1	9780	ENSG00000103335	HITS-CLIP//PAR-CLIP	negative	2.33136e+31	validated
	SLC25A5	292	ENSG00000005022	HITS-CLIP//qCLASH	negative	2715072129386280	validated
	ANKRD33B	651746	ENSG00000164236	PAR-CLIP//qCLASH	negative	2.34463e+63	validated
	CLPTM1	1209	ENSG00000104853	PAR-CLIP	negative	27292025	validated
	FASN	2194	ENSG00000169710	HITS-CLIP//PAR-CLIP//CLASH	negative	2.6061e+71	validated
	DMWD	1762	ENSG00000185800	PAR-CLIP	negative	2670162527292020	validated
	PRPF8	10594	ENSG00000174231	HITS-CLIP//PAR-CLIP	negative	2.33136e+103	validated
	RALBP1	10928	ENSG00000017797	HITS-CLIP//CLASH	negative	2.40387e+23	validated
	CDK12	51755	ENSG00000167258	HITS-CLIP	negative	24906430	validated
	PPP1R13B	23368	ENSG00000088808	HITS-CLIP	negative	24906430	validated
	CLN8	2055	ENSG00000182372	PAR-CLIP	negative	27292025	validated
	GPCPD1	56261	ENSG00000125772	PAR-CLIP	negative	26701625	validated
	PHAX	51808	ENSG00000164902	HITS-CLIP//PAR-CLIP	negative	2715072127292020	validated
	CSMD1	64478	ENSG00000183117	PAR-CLIP	negative	26701625	validated
	ZC3H18	124245	ENSG00000158545	HITS-CLIP	negative	23313552	validated
	TSPAN33	340348	ENSG00000158457	HITS-CLIP	negative	24906430	validated
	RPS15A	6210	ENSG00000134419	HITS-CLIP	negative	27150721	validated
	FEM1B	10116	ENSG00000169018	HITS-CLIP//PAR-CLIP	negative	2.49064e+39	validated
	RPS9	6203	ENSG00000170889	PAR-CLIP	negative	24668909	validated
	RPS8	6202	ENSG00000142937	PAR-CLIP	negative	24668909	validated
	UHRF1	29128	ENSG00000276043	PAR-CLIP	negative	2670162527292020	validated
	NCBP3	55421	ENSG00000074356	HITS-CLIP	negative	27150721	validated
	LIX1L	128077	ENSG00000271601	PAR-CLIP	negative	31101765	validated
	H3-5	440093	ENSG00000188375	HITS-CLIP	negative	2.33136e+23	validated
	RESF1	55196	ENSG00000174718	PAR-CLIP	negative	27292025	validated
	ILRUN	64771	ENSG00000196821	HITS-CLIP	negative	26962949	validated
	BLTP2	9703	ENSG00000007202	HITS-CLIP	negative	2302401026061040	validated
	H2AC16	8332	ENSG00000276903	HITS-CLIP//Microarrays	negative	2403873425738360	validated

## Sheet: S9
Supplementary Table 9. KEGG enrichment of target genes regulated by down-regulated miRNA
category	subcategory	ID	Description	GeneRatio	BgRatio	RichFactor	FoldEnrichment	zScore	pvalue	p.adjust	qvalue	geneID	Count
Cellular Processes	Cellular community - eukaryotes	hsa04550	Signaling pathways regulating pluripotency of stem cells	8/83	144/8541	0.0555556	5.71687	5.65467	7.29501e-05	0.0112734	0.00888739	KLF4/ACVR2A/DVL3/ID4/MYF5/PAX6/PIK3CA/HOXD1	8
Human Diseases	Cancer: specific types	hsa05220	Chronic myeloid leukemia	6/83	77/8541	0.0779221	8.01846	6.12821	9.59434e-05	0.0112734	0.00888739	CDKN2A/CDKN1A/TP53/CRK/CTBP1/PIK3CA	6
Human Diseases	Cancer: specific types	hsa05222	Small cell lung cancer	6/83	93/8541	0.0645161	6.63894	5.41622	0.000272618	0.0178842	0.0140991	LAMC1/CDKN1A/TP53/XIAP/PIK3CA/PTEN	6
Human Diseases	Infectious disease: viral	hsa05166	Human T-cell leukemia virus 1 infection	9/83	224/8541	0.0401786	4.13452	4.70919	0.000304412	0.0178842	0.0140991	CDKN2A/CDKN1A/CREB1/TP53/XIAP/PIK3CA/PPP3CB/SLC25A5/PTEN	9
Human Diseases	Cancer: specific types	hsa05218	Melanoma	5/83	73/8541	0.0684932	7.04819	5.1408	0.000687028	0.0206038	0.0162431	CDKN2A/CDKN1A/TP53/PIK3CA/PTEN	5
Human Diseases	Drug resistance: antineoplastic	hsa01524	Platinum drug resistance	5/83	75/8541	0.0666667	6.86024	5.04942	0.000777575	0.0206038	0.0162431	CDKN2A/CDKN1A/TP53/XIAP/PIK3CA	5
Cellular Processes	Cell growth and death	hsa04218	Cellular senescence	7/83	157/8541	0.044586	4.58806	4.49488	0.00079938	0.0206038	0.0162431	CDKN2A/CDKN1A/TP53/PIK3CA/PPP3CB/SLC25A5/PTEN	7
Human Diseases	Cancer: specific types	hsa05214	Glioma	5/83	76/8541	0.0657895	6.76997	5.00497	0.000826055	0.0206038	0.0162431	CDKN2A/CDKN1A/TP53/PIK3CA/PTEN	5
Human Diseases	Cancer: overview	hsa05206	MicroRNAs in cancer	10/83	312/8541	0.0320513	3.29819	4.09661	0.00083616	0.0206038	0.0162431	NOTCH1/PDCD4/CDKN2A/CDKN1A/HOXD10/BCL2L11/TP53/CRK/PIK3CA/PTEN	10
Human Diseases	Cancer: specific types	hsa05212	Pancreatic cancer	5/83	77/8541	0.0649351	6.68205	4.96132	0.000876757	0.0206038	0.0162431	CDKN2A/CDKN1A/TP53/PIK3CA/RALBP1	5
Human Diseases	Drug resistance: antineoplastic	hsa01521	EGFR tyrosine kinase inhibitor resistance	5/83	80/8541	0.0625	6.43148	4.83488	0.00104283	0.0222787	0.0175635	AXL/BCL2L11/NF1/PIK3CA/PTEN	5
Human Diseases	Cancer: specific types	hsa05225	Hepatocellular carcinoma	7/83	170/8541	0.0411765	4.23721	4.22319	0.00127429	0.0249548	0.0196732	CDKN2A/CDKN1A/TP53/DVL3/PIK3CA/PTEN/ACTG1	7
Organismal Systems	Endocrine system	hsa04910	Insulin signaling pathway	6/83	138/8541	0.0434783	4.47407	4.07563	0.00217337	0.0392879	0.0309728	CRK/MKNK2/HK1/PIK3CA/SREBF1/FASN	6
Human Diseases	Cancer: specific types	hsa05213	Endometrial cancer	4/83	59/8541	0.0677966	6.97652	4.56309	0.00251455	0.039476	0.031121	CDKN1A/TP53/PIK3CA/PTEN	4
Human Diseases	Cancer: specific types	hsa05215	Prostate cancer	5/83	98/8541	0.0510204	5.25018	4.19186	0.00257131	0.039476	0.031121	CDKN1A/CREB1/TP53/PIK3CA/PTEN	5
Human Diseases	Drug resistance: antineoplastic	hsa01522	Endocrine resistance	5/83	99/8541	0.0505051	5.19715	4.16087	0.00268773	0.039476	0.031121	NOTCH1/CDKN2A/CDKN1A/TP53/PIK3CA	5
Environmental Information Processing	Signal transduction	hsa04330	Notch signaling pathway	4/83	62/8541	0.0645161	6.63894	4.41423	0.003015	0.040287	0.0317604	NOTCH1/CTBP1/DVL3/NCOR2	4
Human Diseases	Cancer: specific types	hsa05224	Breast cancer	6/83	148/8541	0.0405405	4.17177	3.85574	0.00308582	0.040287	0.0317604	NOTCH1/CDKN1A/TP53/DVL3/PIK3CA/PTEN	6
Cellular Processes	Cellular community - eukaryotes	hsa04510	Focal adhesion	7/83	203/8541	0.0344828	3.5484	3.64015	0.00348551	0.0420824	0.0331758	LAMC1/XIAP/COL6A2/CRK/PIK3CA/PTEN/ACTG1	7
Human Diseases	Cancer: overview	hsa05205	Proteoglycans in cancer	7/83	204/8541	0.0343137	3.53101	3.62441	0.00358148	0.0420824	0.0331758	PDCD4/CDKN1A/HOXD10/TP53/PIK3CA/SDC1/ACTG1	7
Human Diseases	Endocrine and metabolic disease	hsa04931	Insulin resistance	5/83	109/8541	0.0458716	4.72035	3.87227	0.00407149	0.0455249	0.0358897	PPARA/CREB1/PIK3CA/SREBF1/PTEN	5
Organismal Systems	Environmental adaptation	hsa04710	Circadian rhythm	3/83	34/8541	0.0882353	9.07973	4.67608	0.00426191	0.0455249	0.0358897	CREB1/CRY2/RORA	3
Human Diseases	Infectious disease: viral	hsa05165	Human papillomavirus infection	9/83	333/8541	0.027027	2.78118	3.28432	0.00483984	0.0465877	0.0367276	NOTCH1/LAMC1/CDKN1A/CREB1/TP53/COL6A2/DVL3/PIK3CA/PTEN	9
Human Diseases	Cancer: overview	hsa05230	Central carbon metabolism in cancer	4/83	71/8541	0.056338	5.79739	4.02093	0.00491648	0.0465877	0.0367276	TP53/HK1/PIK3CA/PTEN	4
Human Diseases	Infectious disease: viral	hsa05161	Hepatitis B	6/83	163/8541	0.0368098	3.78786	3.55983	0.00495614	0.0465877	0.0367276	CDKN1A/CREB1/TP53/PIK3CA/STAT6/MAVS	6
Human Diseases	Cancer: specific types	hsa05223	Non-small cell lung cancer	4/83	73/8541	0.0547945	5.63855	3.94265	0.00542751	0.0490563	0.0386738	CDKN2A/CDKN1A/TP53/PIK3CA	4

[truncated: 7 more sheets: S10, S11, S12, S13, S14, S15, S16]
